# Supplementary material for: Metal–Ligand Cooperation in N–H Activation: Bridging Electron-Pushing Formalism and Energy Descriptors
Source: Inorg Chem. 2025 Oct 22;64(43):21452–64. doi: 10.1021/acs.inorgchem.5c03268 (PMC12587394; doi:10.1021/acs.inorgchem.5c03268)
Supplement: Supplementary file 1 [file ic5c03268_si_001.xyz]

4
NH3;B3LYP-D3BJ/def2-TZVP;-56.586899;0.016153
N          0.000000       0.000000       0.111921
H         -0.000000       0.942476      -0.261149
H         -0.816209      -0.471238      -0.261149
H          0.816209      -0.471238      -0.261149
13
iPr-NH2;B3LYP-D3BJ/def2-TZVP;-174.577851;0.092859
N         -0.162273       1.422819       0.050935
H         -1.069509       1.778233      -0.230361
H         -0.125791       1.485031       1.063997
C         -0.002356       0.026382      -0.371331
H         -0.014750       0.033768      -1.466470
C         -1.121933      -0.899832       0.111964
H         -2.097679      -0.539936      -0.222314
H         -0.991781      -1.917443      -0.265192
H         -1.135417      -0.944778       1.204885
C          1.364796      -0.470958       0.083170
H          1.549151      -1.488246      -0.265912
H          2.154272       0.179013      -0.293998
H          1.424371      -0.478927       1.176001
20
2,4-(CF3)2-Ph-NH2;B3LYP-D3BJ/def2-TZVP;-962.144404;0.084321
C          0.036718       2.218456      -0.013664
C         -1.215754       1.646858      -0.027031
C         -1.359981       0.259328      -0.023650
C         -0.227709      -0.537313      -0.006105
C          1.041305       0.027352       0.005602
C          1.199362       1.429126       0.004430
H          0.137873       3.296488      -0.020241
H         -2.092722       2.279956      -0.042610
H         -0.325851      -1.611885      -0.005170
N          2.427661       2.034023      -0.026466
H          2.463390       3.018430       0.172226
H          3.242975       1.513433       0.244799
C         -2.730263      -0.341876       0.000788
F         -3.557130       0.252225      -0.889254
F         -3.323162      -0.205459       1.212544
F         -2.720914      -1.658782      -0.280275
C          2.244946      -0.865620      -0.006162
F          3.094599      -0.586647       1.023263
F          1.932576      -2.165284       0.093918
F          2.979471      -0.719659      -1.134527
7
A;B3LYP-D3BJ/def2-TZVP;-95.905567;0.040858
N         -0.748904      -0.000003      -0.120482
H         -1.152365      -0.813304       0.328727
H         -1.152355       0.813300       0.328732
C          0.706297      -0.000003       0.017414
H          1.115375      -0.877786      -0.485212
H          1.115285       0.878196      -0.484552
H          1.078608      -0.000367       1.051199
10
B;B3LYP-D3BJ/def2-TZVP;-135.241471;0.066909
N         -1.294958      -0.182889      -0.000014
H         -1.344924      -0.787259      -0.813255
H         -1.345023      -0.787084       0.813352
C         -0.042226       0.571653      -0.000017
H         -0.051184       1.228906      -0.873473
H         -0.051208       1.228940       0.873411
C          1.236506      -0.264677       0.000016
H          1.282179      -0.907195      -0.883049
H          2.127026       0.369215       0.000007
H          1.282162      -0.907154       0.883111
13
C;B3LYP-D3BJ/def2-TZVP;-174.57433;0.09306
N          1.954182       0.027111      -0.000003
H          2.105375       0.613106      -0.813718
H          2.105403       0.613002       0.813781
C          0.594029      -0.507658      -0.000012
H          0.490068      -1.157586      -0.874231
H          0.490073      -1.157621       0.874181
C         -0.535805       0.524067       0.000011
H         -0.424727       1.171439      -0.876591
H         -0.424727       1.171400       0.876642
C         -1.921805      -0.115026      -0.000003
H         -2.064127      -0.745198       0.881317
H         -2.710998       0.638538       0.000011
H         -2.064124      -0.745162      -0.881349
16
D;B3LYP-D3BJ/def2-TZVP;-213.907012;0.119209
N         -2.557908      -0.243477      -0.000004
H         -2.608875      -0.847996      -0.813016
H         -2.608945      -0.847864       0.813101
C         -1.303227       0.506693      -0.000009
H         -1.307625       1.165115      -0.873805
H         -1.307635       1.165133       0.873771
C         -0.020651      -0.326327       0.000006
H         -0.022556      -0.984886      -0.876600
H         -0.022559      -0.984861       0.876631
C          1.250658       0.518597      -0.000005
H          1.244582       1.177592       0.874385
H          1.244579       1.177572      -0.874411
C          2.527365      -0.316728       0.000002
H          2.575393      -0.961017      -0.881090
H          3.418725       0.313137      -0.000006
H          2.575396      -0.960997       0.881109
9
E;B3LYP-D3BJ/def2-TZVP;-151.284316;0.056573
N          1.172074      -0.313405      -0.070052
H          2.019968       0.228404      -0.182979
H          1.250426      -0.865456       0.776560
C          0.000053       0.544336       0.000006
H          0.029976       1.197738      -0.884139
H         -0.030394       1.197930       0.884142
N         -1.171972      -0.313661       0.070091
H         -2.019709       0.228421       0.184063
H         -1.251303      -0.863596      -0.777963
17
F;B3LYP-D3BJ/def2-TZVP;-327.064581;0.113717
C         -1.415403      -1.323465       0.055038
C         -0.056743      -1.073571       0.192703
C          0.430148       0.233630       0.164187
C         -0.471877       1.280454      -0.009683
C         -1.833812       1.033573      -0.143912
C         -2.309746      -0.270715      -0.111208
H         -1.779455      -2.342976       0.078642
H          0.644127      -1.889128       0.310714
H         -0.104017       2.299468      -0.044118
H         -2.520349       1.859531      -0.280338
H         -3.368701      -0.467156      -0.219597
C          1.903271       0.512397       0.346102
H          2.094893       1.560058       0.076697
N          2.729138      -0.449031      -0.386094
H          2.585404      -0.351610      -1.384821
H          3.712290      -0.293089      -0.200601
H          2.156818       0.414298       1.406720
11
G;B3LYP-D3BJ/def2-TZVP;-210.47824;0.068073
N          1.791336      -0.217400      -0.037180
H          2.501486       0.325702      -0.502437
H          2.127676      -0.535614       0.859720
C          0.527571       0.451415       0.031335
H          0.467392       1.182360      -0.786585
H          0.362366       0.993324       0.978217
O         -0.504209      -0.510399      -0.108092
C         -1.786442       0.056557       0.031340
H         -2.510102      -0.750311      -0.070412
H         -1.917321       0.531259       1.013650
H         -1.983953       0.810444      -0.743206
10
H;B3LYP-D3BJ/def2-TZVP;-433.112786;0.040347
N          2.073199      -0.016635      -0.000042
H          2.117386      -0.609396       0.819498
H          2.117180      -0.609607      -0.819440
C          0.876490       0.795198       0.000007
H          0.864267       1.439593      -0.880250
H          0.864311       1.439512       0.880322
C         -0.430070       0.018312       0.000007
F         -0.539102      -0.779367      -1.085239
F         -0.539119      -0.779361       1.085251
F         -1.494452       0.844871      -0.000004
7
I;B3LYP-D3BJ/def2-TZVP;-393.788304;0.013415
N          1.399175       0.000064      -0.112740
H          1.799198       0.834139       0.295866
H          1.799269      -0.833961       0.295897
C          0.004911      -0.000000      -0.019464
F         -0.503018       1.093234      -0.610889
F         -0.485439       0.000113       1.256459
F         -0.502894      -1.093416      -0.610660
14
J;B3LYP-D3BJ/def2-TZVP;-287.74137;0.087591
C         -1.166914      -1.197522       0.003367
C          0.220144      -1.202892      -0.004539
C          0.934267      -0.000007      -0.008010
C          0.220145       1.202890      -0.004541
C         -1.166903       1.197530       0.003366
C         -1.873732       0.000001       0.007151
H         -1.699444      -2.140310       0.007439
H          0.759431      -2.142945      -0.012011
H          0.759455       2.142930      -0.012002
H         -1.699441       2.140312       0.007426
H         -2.955175       0.000012       0.014057
N          2.326051       0.000003      -0.073028
H          2.775379       0.836762       0.262784
H          2.775390      -0.836769       0.262737
16
K;B3LYP-D3BJ/def2-TZVP;-492.342558;0.085581
C          0.227295      -0.258784      -0.000035
C         -0.435921       0.994066      -0.000007
C         -1.848901       0.955648       0.000045
C         -2.541224      -0.230976       0.000047
C         -1.866264      -1.458264      -0.000013
C         -0.491798      -1.459105      -0.000054
H         -2.383427       1.897619       0.000053
H         -3.623568      -0.210151       0.000091
H         -2.413860      -2.389659      -0.000014
H          0.070668      -2.379807      -0.000082
N          0.193201       2.190361      -0.000253
H          1.198711       2.215001       0.000393
H         -0.348238       3.034451       0.000630
N          1.672089      -0.357527       0.000037
O          2.338346       0.685476       0.000331
O          2.184601      -1.467076      -0.000264
17
L;B3LYP-D3BJ/def2-TZVP;-624.94325;0.087041
C         -0.047367      -0.246587      -0.011531
C         -0.748538       0.976238      -0.000614
C         -2.149613       0.926390       0.007490
C         -2.824085      -0.280142       0.004670
C         -2.125803      -1.483710      -0.007907
C         -0.741402      -1.453638      -0.015834
H         -2.703273       1.857562       0.018175
H         -3.906612      -0.281043       0.009695
H         -2.651010      -2.428264      -0.012552
H         -0.180454      -2.376801      -0.026107
N         -0.109598       2.197472       0.055371
H          0.840963       2.251845      -0.267786
H         -0.667547       2.999569      -0.183291
C          1.449657      -0.254800       0.005876
F          1.979394       0.486648      -1.011202
F          1.957329       0.277390       1.143745
F          1.969724      -1.487114      -0.112392
16
M;B3LYP-D3BJ/def2-TZVP;-492.341891;0.086159
C          1.359068       1.209051      -0.004117
C         -0.019918       1.209587      -0.002689
C         -0.706127      -0.000000      -0.002011
C         -0.019918      -1.209586      -0.002681
C          1.359068      -1.209051      -0.004104
C          2.074661       0.000000      -0.003970
H          1.897996       2.148205      -0.007717
H         -0.578022       2.133533      -0.000815
H         -0.578022      -2.133533      -0.000798
H          1.897996      -2.148205      -0.007685
N          3.446782       0.000003      -0.048167
H          3.929804       0.847977       0.193434
H          3.929800      -0.847997       0.193353
N         -2.162022       0.000000       0.002448
O         -2.735866       1.082547       0.004242
O         -2.735867      -1.082547       0.004220
17
N;B3LYP-D3BJ/def2-TZVP;-624.944615;0.085393
C          1.705275      -1.204097      -0.000769
C          0.322708      -1.200896      -0.020527
C         -0.381626       0.000036      -0.033292
C          0.322738       1.200943      -0.020526
C          1.705309       1.204104      -0.000771
C          2.421306      -0.000005       0.009126
H          2.241719      -2.144963       0.007367
H         -0.214078      -2.139384      -0.034097
H         -0.214022       2.139445      -0.034092
H          2.241779       2.144955       0.007363
N          3.802407      -0.000027       0.077945
H          4.270842      -0.842127      -0.212231
H          4.270868       0.842063      -0.212218
C         -1.876089       0.000012      -0.004365
F         -2.401492      -1.086561      -0.611571
F         -2.367168      -0.000584       1.262053
F         -2.401526       1.087102      -0.610588
18
O;B3LYP-D3BJ/def2-TZVP;-696.937311;0.084752
C         -0.064594       2.056400      -0.000032
C          1.203864       1.543029      -0.000042
C          1.385874       0.156164      -0.000036
C          0.308230      -0.697341      -0.000014
C         -0.980530      -0.177928      -0.000010
C         -1.212357       1.224629      -0.000030
H         -0.212261       3.128606      -0.000043
H          2.068519       2.189281      -0.000052
H          0.452232      -1.765646       0.000017
N         -2.432357       1.788040      -0.000087
H         -2.519281       2.787932       0.000099
H         -3.246379       1.194969      -0.000021
N          2.738855      -0.394065      -0.000035
O          3.668943       0.401450      -0.000063
O          2.862500      -1.609351      -0.000012
N         -2.073201      -1.139296       0.000096
O         -3.231179      -0.708874      -0.000066
O         -1.802619      -2.326677       0.000287
72
1-tBu;B3LYP-D3BJ/def2-TZVP;-1848.86155;0.560313
H         -2.212429       4.224295      -0.842627
H         -0.109936       5.570059      -0.540166
H          2.034717       4.404128      -0.227714
H          3.294640       2.311073      -0.087406
C          0.075839      -2.247106       0.099115
C          2.378066       1.740137      -0.137548
P          2.342016      -0.010629      -0.037696
P         -2.273649      -0.140329      -0.110898
C         -2.406399       1.534604      -0.871064
C         -0.074785       4.487752      -0.508155
C          1.112938       3.848808      -0.334146
C          1.180566       2.416958      -0.284689
N         -0.018533       1.707955      -0.380985
C         -1.180918       2.371140      -0.609736
C         -1.263498       3.741174      -0.662391
C         -3.399175      -1.205709      -1.183401
C          3.453953      -0.715172      -1.381598
C          2.963765      -0.437251       1.698536
C         -2.963289       0.064952       1.636271
Ru         0.031874      -0.418139      -0.104138
H          0.036674      -0.680389      -1.627273
O          0.083226      -3.401978       0.189589
H         -3.312513       2.068448      -0.585099
H         -2.469157       1.357688      -1.947587
C          3.018654      -0.020622      -2.680637
H          1.954516      -0.167087      -2.867749
H          3.207537       1.051023      -2.643419
H          3.576718      -0.448204      -3.518078
C          4.937482      -0.428018      -1.133112
H          5.325964      -0.992218      -0.286113
H          5.516399      -0.719684      -2.014087
H          5.119775       0.632691      -0.954808
C          3.223184      -2.222646      -1.540441
H          2.179250      -2.436605      -1.764296
H          3.830988      -2.593049      -2.370822
H          3.499179      -2.787103      -0.652730
C          4.188916       0.380046       2.118769
H          4.422005       0.170120       3.167027
H          5.071650       0.136187       1.531102
H          3.997642       1.448515       2.024717
C          1.785100      -0.036649       2.603990
H          1.526864       1.014423       2.470037
H          0.902083      -0.651511       2.399688
H          2.049340      -0.190664       3.653938
C          3.244225      -1.930933       1.873892
H          4.138734      -2.240698       1.334827
H          3.412377      -2.146300       2.933148
H          2.410727      -2.546887       1.537828
C         -2.623232      -1.498031      -2.478300
H         -1.722467      -2.074242      -2.281568
H         -3.265707      -2.073012      -3.150037
H         -2.327828      -0.587128      -3.000000
C         -4.720642      -0.519335      -1.555220
H         -5.295392      -1.187185      -2.202364
H         -5.336243      -0.292472      -0.689029
H         -4.557331       0.405276      -2.108539
C         -3.681920      -2.541108      -0.485026
H         -4.174809      -3.214468      -1.190749
H         -2.764167      -3.025644      -0.151635
H         -4.344800      -2.424047       0.370941
C         -4.466916       0.340083       1.706916
H         -5.056876      -0.521943       1.400339
H         -4.740851       0.571973       2.739835
H         -4.757608       1.193523       1.093185
C         -2.215055       1.257615       2.257137
H         -1.133862       1.124897       2.225313
H         -2.446136       2.199369       1.761807
H         -2.508972       1.347878       3.305667
C         -2.621820      -1.184748       2.461435
H         -2.921390      -1.021002       3.499833
H         -3.132481      -2.076125       2.104997
H         -1.551102      -1.386897       2.447258
76
1-tBu-R(NH3);B3LYP-D3BJ/def2-TZVP;-1905.468955;0.602873
H         -2.122400       4.151710      -1.081683
H         -0.150402       5.522594      -0.353603
H          1.920532       4.402134       0.359530
H          3.217657       2.269894       0.548523
C          0.054180      -2.302682       0.531363
C          2.309878       1.698189       0.411828
P          2.337653      -0.029831       0.020974
P         -2.282274      -0.193011      -0.170355
C         -2.241690       1.410584      -1.110925
C         -0.100858       4.440592      -0.325578
C          1.050844       3.824821       0.076386
C          1.140713       2.398856       0.102797
N         -0.007275       1.690214      -0.212151
C         -1.119903       2.308379      -0.653146
C         -1.218271       3.681457      -0.724362
Ru         0.008889      -0.500056       0.209560
H          0.042747      -0.847441      -1.317180
O          0.083021      -3.450005       0.704671
N          0.161395       0.450405       2.616743
H         -0.652714       0.901209       3.009555
H         -3.197338       1.933655      -1.097823
H         -2.044054       1.128167      -2.148085
H          0.874546       1.149732       2.419798
H          0.527977      -0.205327       3.292102
C          2.960324      -0.198727      -1.783634
C          3.608803      -0.832237       1.177019
C         -3.168739      -1.377605      -1.353396
C         -3.401776       0.189162       1.319053
C          2.134247       0.792435      -2.619195
H          1.068382       0.587133      -2.545779
H          2.306155       1.821082      -2.306788
H          2.431199       0.697352      -3.667107
C          4.435931       0.174903      -1.951624
H          5.106476      -0.557893      -1.506403
H          4.673497       0.224614      -3.018248
H          4.652407       1.153910      -1.521403
C          2.706230      -1.606916      -2.336015
H          1.658854      -1.883649      -2.227744
H          2.953521      -1.622613      -3.401641
H          3.309529      -2.368802      -1.849314
C          4.874538       0.017223       1.355074
H          5.535674      -0.476708       2.073365
H          5.431604       0.148630       0.432480
H          4.632493       1.002357       1.752748
C          2.961664      -0.976080       2.559879
H          2.726703      -0.001374       2.984862
H          2.058406      -1.583174       2.514640
H          3.668178      -1.467813       3.233601
C          3.977009      -2.238741       0.691697
H          4.577801      -2.219142      -0.214443
H          4.567252      -2.739753       1.463763
H          3.089790      -2.845178       0.506217
C         -2.182557      -1.782218      -2.461088
H         -1.790323      -0.922205      -3.004493
H         -1.337350      -2.337240      -2.065091
H         -2.711556      -2.415910      -3.177705
C         -4.399981      -0.763758      -2.035810
H         -4.814588      -1.494920      -2.734742
H         -5.187666      -0.496672      -1.339399
H         -4.140048       0.123045      -2.614273
C         -3.558905      -2.649634      -0.588956
H         -3.928641      -3.394374      -1.298360
H         -2.701994      -3.082254      -0.072091
H         -4.348464      -2.472522       0.138990
C         -4.908468       0.250155       1.051886
H         -5.326753      -0.716209       0.779225
H         -5.413030       0.575950       1.966283
H         -5.156268       0.969936       0.271679
C         -2.982213       1.574668       1.842183
H         -1.905837       1.715204       1.852646
H         -3.395524       2.374754       1.229694
H         -3.363604       1.705341       2.858252
C         -3.121103      -0.871688       2.393765
H         -3.664064      -0.617410       3.308322
H         -3.444127      -1.863404       2.080972
H         -2.058806      -0.932453       2.621504
76
1-tBu-TS(NH3);B3LYP-D3BJ/def2-TZVP;-1905.432157;0.597949;-1282.8827
H          1.994071       1.229197       2.085401
H          3.139608       2.033940       1.020611
H          1.949376       4.220844       0.932680
H         -0.011671       5.474270       0.034509
H         -1.965856       4.215746      -0.834188
H         -3.053085       1.997099      -1.239670
H         -1.453118       0.883659      -1.910002
C          0.024526      -2.342524      -0.247249
C         -2.155190       1.453005      -0.962620
P         -2.314782      -0.115194      -0.040134
P          2.282847      -0.165513       0.166366
C          2.202518       1.478158       1.042025
C         -0.010638       4.391525       0.038838
C         -1.100406       3.696707      -0.446762
C         -1.092259       2.296292      -0.427513
N          0.005346       1.644031       0.036817
C          1.066308       2.312636       0.520855
C          1.089343       3.698052       0.539309
Ru         0.010308      -0.513816      -0.139795
H          0.022092      -0.635508       1.462645
O          0.042178      -3.501797      -0.290720
N         -0.300651       0.058817      -2.302545
H          0.449225       0.583397      -2.733983
C         -3.015080       0.203248       1.700896
C         -3.572343      -1.123177      -1.041997
C          3.228574      -1.259838       1.392806
C          3.378439       0.182329      -1.349180
C         -2.204182       1.344510       2.334741
H         -1.141584       1.114110       2.350870
H         -2.351124       2.290481       1.816080
H         -2.542373       1.473439       3.366211
C         -4.489292       0.618139       1.716049
H         -5.154777      -0.187743       1.414325
H         -4.767681       0.904131       2.734278
H         -4.672268       1.479306       1.071486
C         -2.801913      -1.043374       2.573436
H         -3.078858      -0.805403       3.604355
H         -3.405855      -1.889959       2.258366
H         -1.755224      -1.344371       2.560254
C          2.279964      -1.659337       2.533718
H          1.875529      -0.794673       3.059815
H          1.439716      -2.245642       2.175805
H          2.846070      -2.255992       3.254304
C          4.442020      -0.566446       2.030638
H          4.900891      -1.253164       2.746833
H          5.205537      -0.287253       1.312620
H          4.150506       0.326637       2.584357
C          3.664734      -2.546912       0.678809
H          4.075360      -3.241417       1.416166
H          2.821647      -3.039839       0.194743
H          4.436257      -2.369406      -0.067727
C          4.884033       0.316764      -1.103562
H          5.342792      -0.614440      -0.778966
H          5.366476       0.605466      -2.042017
H          5.112995       1.091400      -0.370930
C          3.121238      -0.942887      -2.362887
H          3.645897      -0.717538      -3.295557
H          3.481398      -1.905833      -2.004069
H          2.057452      -1.039062      -2.573082
C          2.901251       1.516527      -1.948980
H          1.820651       1.582598      -2.026665
H          3.241229       2.367046      -1.358170
H          3.320415       1.623715      -2.952470
C         -4.795102      -0.302533      -1.476558
H         -5.456003      -0.943700      -2.066965
H         -5.372295       0.083651      -0.641979
H         -4.504541       0.534942      -2.109992
C         -4.018052      -2.355117      -0.244063
H         -4.646219      -2.099209       0.606076
H         -4.603662      -3.005028      -0.899282
H         -3.163764      -2.930387       0.114771
C         -2.886994      -1.629966      -2.319064
H         -2.597559      -0.810628      -2.972200
H         -2.005639      -2.227537      -2.094746
H         -3.595815      -2.260184      -2.862702
H         -0.489997      -0.712898      -2.928933
76
1-tBu-P(NH3);B3LYP-D3BJ/def2-TZVP;-1905.441466;0.600982
H         -1.969361       4.230466      -0.837956
H          0.013447       5.506649      -0.031598
H          2.015923       4.248719       0.748574
H          3.211217       2.102035       0.775434
H          2.100183       1.259939       1.908555
C         -0.021743      -2.324305       0.227732
C          2.288413       1.529738       0.861956
P          2.303598      -0.135837       0.042682
P         -2.280051      -0.163873      -0.155868
C         -2.202452       1.505594      -0.975230
C          0.016054       4.424399      -0.025687
C          1.130215       3.728072       0.412570
C          1.108857       2.337926       0.418828
N          0.011330       1.666235       0.018042
C         -1.065358       2.330158      -0.445407
C         -1.092009       3.717714      -0.469313
Ru        -0.005154      -0.496323       0.161724
H         -0.009830      -0.538720      -1.462949
O         -0.035961      -3.484425       0.252929
H         -3.139261       2.060793      -0.935101
N          0.188408      -0.081317       2.344405
H          0.364486      -0.948348       2.841742
H         -0.689803       0.229907       2.740872
H         -1.995356       1.291170      -2.026755
C          2.999852       0.157619      -1.701759
C          3.569742      -1.113942       1.062322
C         -3.200658      -1.221379      -1.435121
C         -3.410694       0.139017       1.341848
C          2.206999       1.305897      -2.347376
H          1.139347       1.098899      -2.342438
H          2.385827       2.260680      -1.853848
H          2.532506       1.406739      -3.385887
C          4.482269       0.543844      -1.734612
H          5.134551      -0.265080      -1.414236
H          4.758824       0.796065      -2.762028
H          4.689718       1.419739      -1.117950
C          2.761690      -1.097988      -2.554469
H          3.048940      -0.884554      -3.587752
H          3.345583      -1.951508      -2.219819
H          1.708291      -1.373763      -2.539096
C          4.786945      -0.280353       1.487195
H          5.458258      -0.915568       2.071762
H          5.354992       0.112554       0.649031
H          4.495621       0.553214       2.125927
C          2.869206      -1.599694       2.338492
H          2.473747      -0.776703       2.929056
H          2.044481      -2.270130       2.105039
H          3.596385      -2.149350       2.942449
C          4.022678      -2.358386       0.287805
H          4.657315      -2.120237      -0.563024
H          4.601681      -2.996092       0.960586
H          3.170784      -2.940779      -0.065130
C         -2.230752      -1.596779      -2.565738
H         -1.399566      -2.194220      -2.205133
H         -2.784993      -2.173232      -3.311757
H         -1.811397      -0.721220      -3.060943
C         -4.397530      -0.506810      -2.081187
H         -4.847911      -1.176583      -2.818531
H         -5.172138      -0.235352      -1.372226
H         -4.090111       0.394186      -2.613254
C         -3.659631      -2.524220      -0.765047
H         -4.045224      -3.201449      -1.531376
H         -2.833373      -3.028724      -0.264009
H         -4.455999      -2.362721      -0.041345
C         -4.905922       0.314370       1.060251
H         -5.374163      -0.595811       0.692155
H         -5.407406       0.580945       1.995288
H         -5.100425       1.118059       0.348913
C         -2.923569       1.441437       2.003879
H         -1.843903       1.488798       2.111213
H         -3.243471       2.317906       1.439553
H         -3.363862       1.516238       3.001192
C         -3.209888      -1.033421       2.314588
H         -3.726737      -0.816904       3.253630
H         -3.617388      -1.962483       1.919664
H         -2.153619      -1.190377       2.525761
85
1-tBu-R'(iPr-NH2);B3LYP-D3BJ/def2-TZVP;-2023.458026;0.682751
H          2.074794      -1.026103       4.245419
H          0.115828      -0.158906       5.556502
H         -1.966593       0.431917       4.384882
H         -3.281713       0.363185       2.252354
C         -0.069885       0.161738      -2.246326
C         -2.369031       0.208424       1.693850
P         -2.352487      -0.291899      -0.000748
P          2.246792      -0.523574      -0.154551
C          2.169540      -1.315642       1.521684
C          0.061468      -0.227249       4.476557
C         -1.094454       0.109804       3.832225
C         -1.190127       0.008975       2.408833
N         -0.031630      -0.327908       1.719955
C          1.074361      -0.735724       2.375632
C          1.174753      -0.694370       3.749359
Ru        -0.025874      -0.028346      -0.421752
H         -0.064219      -1.578443      -0.648821
O         -0.101927       0.233618      -3.404336
N         -0.164128       2.210811       0.335636
H          0.112170       2.072052       1.302761
H          3.126494      -1.310520       2.042087
H          1.914305      -2.361387       1.331771
H         -1.169541       2.324560       0.388971
C          0.440522       3.468123      -0.160835
H          1.517881       3.345552      -0.069977
C          0.116756       3.696482      -1.629179
H         -0.940394       3.924223      -1.770893
H          0.691739       4.542321      -2.008997
H          0.358307       2.818948      -2.226241
C          0.023739       4.658292       0.701933
H          0.290821       4.498206       1.748660
H          0.512567       5.574423       0.364671
H         -1.056776       4.814341       0.648255
C         -2.886009      -2.133707      -0.064349
C         -3.678294       0.739309      -0.883893
C          2.992728      -1.895338      -1.241204
C          3.547932       0.846770       0.072384
C         -2.047337      -2.867678       0.994069
H         -0.981997      -2.765095       0.801488
H         -2.251508      -2.494387       1.996281
H         -2.301666      -3.930589       0.964613
C         -4.359939      -2.346892       0.293791
H         -5.035522      -1.983032      -0.477998
H         -4.548258      -3.418217       0.408973
H         -4.615961      -1.865565       1.238849
C         -2.580428      -2.762467      -1.429580
H         -1.534520      -2.622580      -1.696406
H         -2.777634      -3.837479      -1.380030
H         -3.191745      -2.354836      -2.230672
C          1.901326      -2.921021      -1.583574
H          1.431599      -3.342689      -0.695055
H          1.118239      -2.488340      -2.198702
H          2.366151      -3.741140      -2.137522
C          4.132660      -2.664328      -0.554663
H          4.497165      -3.433412      -1.240707
H          4.977660      -2.038895      -0.288704
H          3.789829      -3.174099       0.345763
C          3.486573      -1.287482      -2.560715
H          3.741049      -2.094599      -3.252292
H          2.716837      -0.677336      -3.034277
H          4.379176      -0.679427      -2.428560
C          5.000073       0.401201       0.268557
H          5.423300      -0.049240      -0.626380
H          5.607393       1.279645       0.506539
H          5.107877      -0.300018       1.096546
C          3.138376       1.610302       1.342813
H          2.087161       1.874790       1.345052
H          3.330453       1.029212       2.243302
H          3.720324       2.532829       1.410562
C          3.470148       1.783398      -1.142473
H          3.993891       2.717914      -0.922985
H          3.937050       1.344223      -2.021321
H          2.440689       2.017028      -1.401648
C         -4.965099       0.899008      -0.063111
H         -5.651419       1.556338      -0.605479
H         -5.479802      -0.040512       0.111385
H         -4.759461       1.361605       0.901787
C         -3.104424       2.141986      -1.104758
H         -2.933708       2.653439      -0.155903
H         -2.179071       2.107064      -1.673028
H         -3.826034       2.742713      -1.664879
C         -3.996746       0.153148      -2.264320
H         -4.543834      -0.784215      -2.198902
H         -4.623469       0.858790      -2.816471
H         -3.091380      -0.014588      -2.848757
85
1-tBu-TS'(iPr-NH2);B3LYP-D3BJ/def2-TZVP;-2023.415031;0.677441;-1142.6651
H          1.899093      -2.563254       0.647314
H          3.081840      -1.778901       1.680298
H          1.900199      -2.178788       3.829609
H         -0.096556      -1.684621       5.243097
H         -2.080796      -0.610255       4.207053
H         -3.178415       0.254098       2.123866
H         -1.645345       1.313251       1.292211
C          0.062004       0.797760      -2.174463
C         -2.251707       0.203787       1.560575
P         -2.298671      -0.310198      -0.193799
P          2.294877      -0.377034      -0.238667
C          2.148338      -1.621217       1.142418
C         -0.085246      -1.407685       4.196486
C         -1.189611      -0.805455       3.627302
C         -1.162653      -0.454887       2.272386
N         -0.032358      -0.668652       1.548541
C          1.026341      -1.299191       2.082184
C          1.036931      -1.677676       3.415729
Ru         0.018981       0.126299      -0.467936
H          0.076129      -1.356853      -1.049753
O          0.097898       1.206675      -3.258620
N         -0.429206       2.014206       0.746064
H          0.157547       1.971263       1.574280
C         -0.502524       3.420281       0.358279
H         -1.196877       3.496712      -0.476880
C         -2.763293      -2.156630      -0.347916
C         -3.707062       0.719844      -0.937541
C          3.130975      -1.410148      -1.608677
C          3.582213       0.844616       0.457519
C         -1.867999      -2.982096       0.589223
H         -0.815079      -2.832468       0.366142
H         -2.042165      -2.750921       1.638627
H         -2.102246      -4.039123       0.438542
C         -4.217247      -2.456329       0.030218
H         -4.928865      -2.040525      -0.679054
H         -4.365437      -3.539721       0.039719
H         -4.459749      -2.082637       1.026191
C         -2.478205      -2.638304      -1.779328
H         -2.617039      -3.722252      -1.821202
H         -3.140429      -2.194456      -2.516974
H         -1.450639      -2.414418      -2.062156
C          2.082948      -2.280167      -2.317992
H          1.555619      -2.940477      -1.630138
H          1.338517      -1.681092      -2.833588
H          2.601638      -2.903313      -3.052051
C          4.215366      -2.361744      -1.077829
H          4.658037      -2.891343      -1.925552
H          5.019144      -1.854524      -0.555683
H          3.799871      -3.117398      -0.411135
C          3.737552      -0.470688      -2.659961
H          4.015303      -1.055700      -3.540248
H          3.026601       0.291279      -2.980818
H          4.638062       0.022762      -2.300986
C          4.971556       0.281621       0.770365
H          5.528974       0.033144      -0.130315
H          5.546030       1.044980       1.303323
H          4.935342      -0.599993       1.411522
C          3.729097       2.028340      -0.507797
H          4.175358       2.875411       0.019473
H          4.372694       1.791387      -1.350701
H          2.766278       2.348005      -0.893419
C          2.972120       1.359242       1.770568
H          1.979835       1.767730       1.605526
H          2.904598       0.580664       2.530179
H          3.605136       2.156161       2.168661
C         -4.964671       0.769338      -0.057600
H         -5.704426       1.410598      -0.545409
H         -5.424065      -0.201467       0.098106
H         -4.749577       1.207761       0.916213
C         -4.063282       0.222817      -2.343648
H         -4.583320      -0.732299      -2.333300
H         -4.728438       0.951763      -2.813618
H         -3.177155       0.130599      -2.972813
C         -3.193773       2.153982      -1.072985
H         -2.961547       2.583005      -0.102878
H         -2.304554       2.203546      -1.696774
H         -3.972693       2.766515      -1.534987
C          0.814591       4.012742      -0.141284
H          0.691253       5.064308      -0.415550
H          1.592944       3.954610       0.623078
H          1.154660       3.473267      -1.023350
C         -1.065078       4.263614       1.508227
H         -2.035295       3.880192       1.829870
H         -0.391131       4.226294       2.369971
H         -1.185427       5.311942       1.222621
85
1-tBu-P'(iPr-NH2);B3LYP-D3BJ/def2-TZVP;-2023.423659;0.681476
H          1.605711       2.488003       0.915931
H          2.937435       2.596967      -0.231640
H          1.896310       3.915543      -2.028022
H          0.010988       4.189855      -3.637204
H         -1.973873       2.699809      -3.426248
H         -3.216617       1.151930      -1.948000
H         -2.116030      -0.266578      -2.082802
C         -0.126191      -1.680968       1.546185
C         -2.302656       0.691581      -1.576841
P         -2.336741       0.139665       0.198315
P          2.268459       0.253743       0.404815
C          2.023981       2.057747       0.004378
C         -0.012585       3.407042      -2.890293
C         -1.114272       2.573505      -2.783256
C         -1.118478       1.568294      -1.822151
N         -0.046242       1.373461      -1.028923
C          0.994781       2.228184      -1.067091
C          1.045235       3.249670      -2.005644
Ru        -0.041784      -0.306630       0.337665
H         -0.015022       0.759639       1.560503
O         -0.219593      -2.534048       2.324920
N         -0.291956      -1.560642      -1.488594
H          0.243699      -1.153706      -2.247917
C         -0.079307      -2.997955      -1.517525
C          1.301757      -3.514454      -1.081626
C         -0.415761      -3.559596      -2.904887
H         -0.784298      -3.443573      -0.810185
H          1.577536      -3.079068      -0.121859
H          1.296891      -4.603241      -0.972180
H          2.073863      -3.262713      -1.812320
H         -1.434719      -3.292009      -3.189784
H          0.261201      -3.137098      -3.654929
H         -0.317135      -4.648362      -2.943110
C         -2.927295       1.638398       1.214163
C         -3.711095      -1.169123       0.202176
C          3.099392       0.267324       2.118475
C          3.597658      -0.197926      -0.905561
C         -4.884635      -0.814478      -0.723096
H         -4.570686      -0.775475      -1.765775
H         -5.637809      -1.603088      -0.643203
H         -5.367353       0.126301      -0.474728
C         -4.219756      -1.433425       1.624842
H         -4.856428      -2.321531       1.602578
H         -3.397548      -1.637820       2.311229
H         -4.814569      -0.615984       2.026299
C         -3.092347      -2.473810      -0.308478
H         -2.586647      -2.337888      -1.260856
H         -2.363690      -2.861601       0.398982
H         -3.885983      -3.217610      -0.420724
C         -2.046393       2.853824       0.882498
H         -0.995961       2.637703       1.058351
H         -2.173386       3.192513      -0.144952
H         -2.341120       3.677098       1.538093
C         -4.380922       2.041205       0.941432
H         -5.095870       1.290609       1.268222
H         -4.600954       2.960064       1.491677
H         -4.554585       2.246486      -0.115994
C         -2.732905       1.336793       2.708605
H         -2.950110       2.241569       3.282778
H         -3.390249       0.551578       3.070942
H         -1.702963       1.043689       2.906729
C          4.511860       0.863668       2.132587
H          4.863213       0.903382       3.167019
H          5.225894       0.264602       1.573338
H          4.531978       1.882632       1.743832
C          2.248894       1.079567       3.106432
H          2.236809       2.143297       2.865154
H          1.223220       0.725233       3.142099
H          2.692053       0.978268       4.100453
C          3.149642      -1.180167       2.633497
H          3.602413      -1.184204       3.628627
H          2.153724      -1.606743       2.719889
H          3.744568      -1.832213       1.999028
C          4.664020       0.879182      -1.163875
H          5.217498       1.175623      -0.278884
H          5.384897       0.478129      -1.882065
H          4.234805       1.772316      -1.617015
C          4.296159      -1.513877      -0.542648
H          4.862709      -1.866099      -1.409002
H          5.000962      -1.391398       0.277977
H          3.586844      -2.293564      -0.277148
C          2.842387      -0.393834      -2.227400
H          2.104276      -1.181759      -2.148262
H          2.334631       0.516639      -2.546303
H          3.559322      -0.661127      -3.008959
92
1-tBu-R'(2,4-(CF3)2-Ph-NH2);B3LYP-D3BJ/def2-TZVP;-2811.015724;0.672921
H          3.292172       2.439900       1.171679
H          2.077732       3.326510       2.074600
H          2.259759       2.092360       4.188228
H          1.978840      -0.091069       5.391733
H          1.697065      -2.167360       4.098584
C          0.869698       0.179580      -2.328189
C          1.632668      -2.332356       1.378450
P          1.936830      -2.128325      -0.351343
P          1.285550       2.450032      -0.121341
C          2.240959       2.434674       1.470696
C          1.941514      -0.057131       4.309733
C          1.781169      -1.212387       3.598513
C          1.734369      -1.185772       2.172589
N          1.783095       0.055747       1.557634
C          2.006523       1.181178       2.269454
C          2.081973       1.176181       3.644875
Ru         1.252058       0.138039      -0.535545
H          2.734728       0.418763      -0.940543
O          0.670662       0.212985      -3.471574
N         -0.761835      -0.510575       0.555500
H         -0.651984      -0.065398       1.459134
H          1.692950      -3.292147       1.872531
H         -0.458434      -1.474431       0.729292
C         -2.123680      -0.450314       0.125298
C         -3.199572      -0.609652       1.012652
C         -2.396990      -0.223415      -1.217533
C         -4.507004      -0.515962       0.554491
C         -3.699879      -0.144012      -1.678994
H         -1.566523      -0.094599      -1.893628
C         -4.758573      -0.283179      -0.790265
H         -5.327169      -0.639322       1.244730
H         -3.890163       0.032594      -2.728345
C         -2.950940      -0.925074       2.465071
F         -2.256364      -2.073812       2.612753
F         -4.089049      -1.059512       3.163798
F         -2.228173       0.043468       3.080747
C         -6.172334      -0.131249      -1.276600
F         -6.327094      -0.602904      -2.529301
F         -7.054164      -0.778168      -0.490839
F         -6.551309       1.167926      -1.301541
C          3.813098      -2.346772      -0.657580
C          1.004180      -3.530262      -1.223559
C          2.373319       3.528632      -1.252511
C         -0.296310       3.418956       0.307110
C          4.525831      -1.474727       0.388282
H          4.227957      -0.431395       0.310670
H          4.318991      -1.815104       1.401700
H          5.603887      -1.537664       0.218465
C          4.294293      -3.787377      -0.461997
H          3.949122      -4.453835      -1.250175
H          5.387715      -3.804068      -0.480144
H          3.976032      -4.189425       0.500908
C          4.213705      -1.842703      -2.049751
H          3.894368      -0.812754      -2.197989
H          5.303182      -1.876968      -2.141877
H          3.798226      -2.444919      -2.853797
C          1.155130      -4.882463      -0.512813
H          0.544544      -5.625103      -1.034639
H          2.177265      -5.247418      -0.501965
H          0.798280      -4.828266       0.515175
C         -0.488874      -3.181867      -1.217296
H         -0.682694      -2.233782      -1.710835
H         -1.037931      -3.958746      -1.755153
H         -0.891568      -3.151861      -0.204460
C          1.445734      -3.647569      -2.687034
H          2.457209      -4.035436      -2.782648
H          0.779806      -4.341541      -3.206764
H          1.393260      -2.688026      -3.202729
C          3.559750       2.692866      -1.757609
H          4.143554       2.261396      -0.944544
H          3.237370       1.880820      -2.402068
H          4.219562       3.349847      -2.330423
C          2.963437       4.758284      -0.543190
H          3.577127       5.310769      -1.259341
H          2.213069       5.442050      -0.162774
H          3.614509       4.473539       0.283333
C          1.562315       3.965989      -2.479599
H          2.236798       4.425787      -3.206221
H          1.082979       3.116332      -2.966888
H          0.799262       4.701776      -2.234015
C         -0.114743       4.915527       0.576858
H          0.172182       5.468935      -0.313990
H         -1.068157       5.326845       0.919831
H          0.620747       5.108169       1.358602
C         -0.876027       2.790489       1.581893
H         -1.111945       1.744043       1.439465
H         -0.210374       2.876355       2.439134
H         -1.810002       3.298613       1.832919
C         -1.313266       3.221122      -0.824854
H         -2.280675       3.628576      -0.519301
H         -1.017499       3.722939      -1.743187
H         -1.448940       2.165901      -1.047474
92
1-tBu-TS'(2,4-(CF3)2-Ph-NH2);B3LYP-D3BJ/def2-TZVP;-2811.001921;0.669632;-1674.6946
H         -4.287547      -1.064690      -0.078711
H         -4.029131      -2.535569       0.851909
H         -4.416893      -1.659357       3.105957
H         -3.566496      -0.187521       4.952505
H         -1.925319       1.579676       4.436765
H         -0.797716       2.932335       2.651257
H          0.733172       0.717143       1.268951
C         -0.313810       0.269511      -2.165461
C         -0.993852       2.154875       1.922574
P         -1.133386       2.509981       0.188167
P         -2.140194      -1.928253      -0.654857
C         -3.549933      -1.620248       0.506695
C         -3.184962      -0.074855       3.945033
C         -2.264600       0.897834       3.669149
C         -1.789753       1.080824       2.337965
N         -2.160952       0.144040       1.388835
C         -3.112583      -0.769164       1.662338
C         -3.660431      -0.911539       2.919686
Ru        -1.141080       0.209083      -0.527468
H         -2.444617       0.596651      -1.282835
O          0.173065       0.308562      -3.216282
N          0.935396      -0.220692       0.851401
H          0.564465      -0.840212       1.570771
C          2.282403      -0.295100       0.393012
C          2.630600       0.614105      -0.608366
C          3.345777      -1.093775       0.874575
C          3.936395       0.935317      -0.912967
H          1.875093       1.123647      -1.177051
C          4.668544      -0.755078       0.581185
C          4.979085       0.286632      -0.268225
H          4.133747       1.690575      -1.661957
H          5.458281      -1.369337       0.987750
C          6.400686       0.640313      -0.587795
F          6.745902       0.251878      -1.836394
F          6.604866       1.974941      -0.533533
F          7.275182       0.066878       0.259177
C          3.207027      -2.461521       1.426236
F          3.386974      -3.278404       0.359689
F          4.183315      -2.791231       2.301188
F          2.046031      -2.751435       2.030119
C         -2.874704       3.317392      -0.096146
C          0.197178       3.821017      -0.178994
C         -3.005601      -2.383568      -2.282244
C         -1.292835      -3.463330       0.101637
C         -0.170197       5.232195       0.309308
H          0.700761       5.876707       0.168729
H         -0.983627       5.671657      -0.259456
H         -0.434396       5.251802       1.365938
C          0.440163       3.864839      -1.697241
H          1.028915       4.751042      -1.949919
H          0.988228       2.989500      -2.040004
H         -0.481463       3.906417      -2.269341
C          1.514438       3.441687       0.531816
H          1.339275       2.859357       1.434377
H          2.131941       2.875993      -0.155390
H          2.056361       4.345229       0.813615
C         -3.956064       2.269732       0.219262
H         -3.867512       1.388404      -0.407839
H         -3.932803       1.959004       1.260732
H         -4.929134       2.730801       0.031935
C         -3.155236       4.512547       0.827368
H         -2.818778       5.453723       0.403676
H         -4.232240       4.599511       0.985516
H         -2.698564       4.384056       1.808170
C         -3.027961       3.711108      -1.568838
H         -4.073544       3.958298      -1.774243
H         -2.436330       4.590707      -1.820657
H         -2.740165       2.892620      -2.229821
C         -3.446872      -1.102482      -3.001258
H         -4.129152      -0.507697      -2.393348
H         -2.606291      -0.474945      -3.277805
H         -3.978669      -1.389914      -3.913247
C         -4.273286      -3.226771      -2.071805
H         -4.588158      -3.621218      -3.042044
H         -4.124333      -4.083246      -1.419833
H         -5.092366      -2.623438      -1.682541
C         -1.990275      -3.107516      -3.170637
H         -2.492004      -3.465277      -4.073593
H         -1.185522      -2.438383      -3.476903
H         -1.553013      -3.969729      -2.677752
C         -2.092989      -4.765493       0.050162
H         -2.167881      -5.162564      -0.961141
H         -1.578100      -5.516569       0.656181
H         -3.095699      -4.654169       0.458747
C          0.081977      -3.672489      -0.554041
H          0.740558      -4.200568       0.135798
H          0.013296      -4.269457      -1.461045
H          0.555399      -2.722238      -0.808559
C         -1.079501      -3.090567       1.585155
H         -0.414168      -2.238636       1.568998
H         -1.997172      -2.864561       2.114008
H         -0.588506      -3.915284       2.103228
92
1-tBu-P'(2,4-(CF3)2-Ph-NH2);B3LYP-D3BJ/def2-TZVP;-2811.039014;0.673558
H         -3.808179      -1.946073       0.708396
H         -2.966307      -3.011155       1.823228
H         -3.391563      -1.708635       3.848812
H         -2.991274       0.387057       5.133964
H         -1.993234       2.343102       3.958970
H         -1.620969       3.393135       1.745195
C         -0.724394      -0.204714      -2.347490
C         -1.217400       2.460108       1.351712
P         -1.442891       2.260432      -0.481024
P         -1.624124      -2.342299      -0.177654
C         -2.850044      -2.122616       1.204096
C         -2.713242       0.319557       4.090495
C         -2.153751       1.407794       3.441829
C         -1.789070       1.292880       2.106501
N         -1.956419       0.129838       1.442288
C         -2.552845      -0.918539       2.046298
C         -2.929555      -0.851112       3.380540
Ru        -1.202528      -0.069765      -0.582596
H         -2.719576      -0.106940      -1.085976
O         -0.492461      -0.283917      -3.478627
N          0.742916       0.065121       0.467664
H          0.600406       0.301329       1.437120
H         -0.136466       2.488704       1.502686
C          2.036555      -0.009004       0.165444
C          3.101296       0.268185       1.091403
C          2.457364      -0.368718      -1.150402
C          4.434367       0.162275       0.717829
C          3.777305      -0.466062      -1.498691
H          1.692971      -0.572417      -1.883998
C          4.794822      -0.206669      -0.567042
H          5.202666       0.378218       1.444549
H          4.039315      -0.746676      -2.511293
C          6.216565      -0.331320      -0.977480
F          6.525446       0.461735      -2.039712
F          6.539472      -1.593941      -1.373411
F          7.080413      -0.007548       0.008474
C          2.780110       0.709231       2.473791
F          2.015983      -0.188081       3.167539
F          3.862273       0.942956       3.234436
F          2.044913       1.872827       2.503568
C         -3.208156       2.877883      -0.813972
C         -0.188999       3.477796      -1.206119
C         -2.621832      -3.316713      -1.466976
C         -0.302758      -3.462119       0.596255
C         -4.158094       2.172774       0.168349
H         -4.070946       1.091153       0.099443
H         -3.986664       2.476328       1.201075
H         -5.183731       2.449563      -0.086984
C         -3.391649       4.388627      -0.634226
H         -2.859868       4.965476      -1.387006
H         -4.453781       4.627259      -0.732919
H         -3.073000       4.729510       0.351719
C         -3.624020       2.471526      -2.236095
H         -4.669760       2.749630      -2.391090
H         -3.033947       2.966496      -3.003221
H         -3.530659       1.396028      -2.373400
C         -0.108793       4.810797      -0.448230
H          0.661985       5.427435      -0.917553
H         -1.035205       5.376297      -0.464904
H          0.188777       4.666095       0.590295
C          1.192284       2.817084      -1.133028
H          1.226750       1.885168      -1.688552
H          1.924470       3.500709      -1.569475
H          1.501157       2.606386      -0.112493
C         -0.509200       3.724933      -2.686317
H         -1.409252       4.319562      -2.828537
H          0.321322       4.274147      -3.135686
H         -0.618995       2.789121      -3.235581
C          0.072583      -2.831310       1.946924
H          0.346401      -1.786971       1.838021
H         -0.729339      -2.920421       2.680100
H          0.940415      -3.359683       2.347819
C          0.938617      -3.444888      -0.304524
H          1.292121      -2.432814      -0.470136
H          1.741717      -4.002018       0.184322
H          0.757879      -3.908183      -1.272283
C         -0.726197      -4.910395       0.857351
H         -0.879669      -5.474814      -0.059987
H          0.074188      -5.407039       1.412263
H         -1.630090      -4.978726       1.464333
C         -3.572082      -2.360405      -2.203739
H         -3.034686      -1.606450      -2.770083
H         -4.176765      -2.950917      -2.897076
H         -4.251103      -1.843158      -1.525939
C         -3.486232      -4.432828      -0.859453
H         -4.026588      -4.932144      -1.667633
H         -2.910792      -5.188631      -0.336853
H         -4.234801      -4.036945      -0.172368
C         -1.654091      -3.904778      -2.503068
H         -1.046471      -4.708547      -2.093105
H         -2.231312      -4.319018      -3.333233
H         -0.990173      -3.142322      -2.911068
79
1-tBu-R'(A);B3LYP-D3BJ/def2-TZVP;-1944.786061;0.628345
H         -2.109151       4.176681      -1.033258
H         -0.108688       5.535442      -0.358306
H          1.989972       4.397145       0.240724
H          3.282575       2.264533       0.360314
C          0.047746      -2.200355       0.623201
C          2.367074       1.697484       0.262468
P          2.344355      -0.035182      -0.087692
P         -2.262812      -0.187082      -0.253914
C         -2.219388       1.442694      -1.142458
C         -0.060962       4.453105      -0.347778
C          1.105280       3.827597      -0.009624
C          1.189636       2.401060       0.001675
N          0.026457       1.694967      -0.270659
C         -1.097227       2.326135      -0.667191
C         -1.195539       3.700579      -0.709282
Ru         0.018544      -0.411673       0.211541
H          0.042467      -0.814842      -1.305347
O          0.067239      -3.336138       0.859813
N          0.199438       0.567535       2.328982
H         -0.320375       1.433040       2.248990
H         -3.174567       1.966283      -1.122818
H         -2.015396       1.192025      -2.186515
H          1.171159       0.861052       2.285590
C         -0.095528      -0.084718       3.609601
H          0.276132       0.483574       4.467466
H         -1.170643      -0.204793       3.717830
H          0.353453      -1.074660       3.626751
C          2.893153      -0.266284      -1.908565
C          3.642868      -0.834976       1.040767
C         -3.028510      -1.350773      -1.553644
C         -3.541063       0.084599       1.132529
C          3.046048      -0.931323       2.449518
H          2.124646      -1.508888       2.453072
H          3.762273      -1.430779       3.107098
H          2.857617       0.055814       2.872362
C          3.961477      -2.262241       0.580513
H          4.572519      -2.755077       1.341593
H          3.055172      -2.854176       0.448104
H          4.524645      -2.280195      -0.349457
C          4.932849      -0.010563       1.147542
H          5.609001      -0.499325       1.855391
H          5.458227       0.081919       0.201949
H          4.727861       0.990807       1.525111
C          4.369646       0.068578      -2.140013
H          5.040101      -0.668163      -1.701351
H          4.568233       0.086478      -3.215528
H          4.623376       1.052763      -1.743229
C          2.060246       0.724038      -2.738155
H          0.993850       0.545521      -2.619876
H          2.268054       1.755337      -2.457402
H          2.316147       0.596710      -3.793434
C          2.587168      -1.681433      -2.414396
H          2.788420      -1.728242      -3.488756
H          3.195667      -2.443573      -1.934431
H          1.539996      -1.932418      -2.254957
C         -1.955694      -1.733592      -2.584680
H         -1.498394      -0.863121      -3.054931
H         -1.160965      -2.324190      -2.139423
H         -2.433729      -2.325896      -3.369638
C         -4.190485      -0.714744      -2.333742
H         -4.563429      -1.443713      -3.057939
H         -5.025828      -0.422470      -1.707478
H         -3.866341       0.159837      -2.897704
C         -3.495269      -2.644721      -0.873478
H         -3.756853      -3.376521      -1.641954
H         -2.707915      -3.080262      -0.257428
H         -4.377752      -2.495105      -0.254652
C         -5.001632       0.242223       0.699221
H         -5.415102      -0.673758       0.284272
H         -5.602567       0.499445       1.576370
H         -5.131602       1.044058      -0.028364
C         -3.428271      -1.082322       2.124750
H         -3.963515      -0.833824       3.045469
H         -3.860908      -1.998667       1.730097
H         -2.390020      -1.291197       2.374442
C         -3.141954       1.382504       1.850882
H         -2.128624       1.337140       2.231774
H         -3.219579       2.257245       1.207122
H         -3.807911       1.534868       2.703841
79
1-tBu-TS'(A);B3LYP-D3BJ/def2-TZVP;-1944.747413;0.624061;-1261.5148
H         -1.989297       1.502512      -1.994870
H         -3.127666       2.170020      -0.836095
H         -1.935056       4.331944      -0.510730
H          0.061823       5.482642       0.444994
H          2.037158       4.138202       1.112645
H          3.121155       1.890802       1.262289
H          1.562304       0.711701       1.900811
C         -0.051287      -2.321904       0.091783
C          2.209393       1.376490       0.974532
P          2.316802      -0.103755      -0.086829
P         -2.282124      -0.119368      -0.262454
C         -2.191232       1.620515      -0.927256
C          0.053686       4.405845       0.332037
C          1.155254       3.662781       0.706798
C          1.135271       2.270382       0.555307
N          0.018878       1.671487       0.059004
C         -1.049561       2.389097      -0.325818
C         -1.066817       3.769548      -0.198492
Ru        -0.015069      -0.488042       0.077241
H         -0.024615      -0.520003      -1.522972
O         -0.083528      -3.480963       0.083221
N          0.332891      -0.010547       2.275411
H         -0.199545       0.824414       2.490730
C          0.156602      -0.927669       3.393267
H          0.740829      -0.634465       4.278187
H         -0.888203      -1.005980       3.719384
H          0.472150      -1.932688       3.117776
C          2.930691       0.362898      -1.828337
C          3.625997      -1.180478       0.761293
C         -3.159097      -1.048745      -1.672965
C         -3.476803       0.014880       1.211779
C          2.087170       1.542072      -2.337533
H          1.026810       1.301775      -2.335022
H          2.244226       2.444607      -1.749118
H          2.387140       1.758439      -3.366216
C          4.400033       0.793646      -1.870972
H          5.083258      -0.026089      -1.660526
H          4.633922       1.161212      -2.874079
H          4.602884       1.603649      -1.168623
C          2.692807      -0.813322      -2.787936
H          2.916561      -0.488939      -3.808105
H          3.323068      -1.671256      -2.570716
H          1.652247      -1.133194      -2.751023
C         -2.154563      -1.326443      -2.801453
H         -1.695778      -0.415054      -3.184524
H         -1.353670      -1.984020      -2.478233
H         -2.692543      -1.803909      -3.625178
C         -4.325181      -0.261625      -2.292018
H         -4.766624      -0.863481      -3.090734
H         -5.114705      -0.029151      -1.585901
H         -3.987063       0.670976      -2.744363
C         -3.655533      -2.405089      -1.153498
H         -3.997496      -3.006094      -1.999901
H         -2.859884      -2.959342      -0.655261
H         -4.492362      -2.306275      -0.465349
C         -4.952040       0.269707       0.891645
H         -5.422928      -0.569681       0.385183
H         -5.491867       0.424851       1.830359
H         -5.094115       1.165777       0.285862
C         -3.340592      -1.273854       2.035171
H         -3.847886      -1.147526       2.995494
H         -3.787784      -2.130533       1.535607
H         -2.295002      -1.503599       2.226617
C         -2.981865       1.191706       2.065851
H         -1.934068       1.081311       2.324988
H         -3.114411       2.150763       1.565636
H         -3.556441       1.220924       2.994939
C          4.859672      -0.388367       1.217346
H          5.554584      -1.076238       1.707532
H          5.391998       0.089913       0.400705
H          4.591625       0.375284       1.946645
C          4.047604      -2.337999      -0.151924
H          4.649450      -2.010039      -0.996517
H          4.652897      -3.039011       0.428546
H          3.183067      -2.884089      -0.531114
C          2.985533      -1.792801       2.011535
H          2.664685      -1.031388       2.716168
H          2.126765      -2.409611       1.759426
H          3.726245      -2.425862       2.507744
79
1-tBu-P'(A);B3LYP-D3BJ/def2-TZVP;-1944.755424;0.627281
H         -1.985427       1.580931      -1.927726
H         -3.138880       2.185561      -0.755132
H         -2.012151       4.323417      -0.355919
H         -0.012255       5.524814       0.521587
H          2.036868       4.212246       1.054194
H          3.252545       2.092526       0.743195
C          0.047250      -2.291923       0.170765
C          2.339459       1.508805       0.853869
P          2.304889      -0.097962      -0.072565
P         -2.287981      -0.120228      -0.263612
C         -2.200853       1.643231      -0.860280
C          0.001755       4.449952       0.396406
C          1.141366       3.722639       0.698149
C          1.132178       2.340937       0.545748
N          0.024208       1.702336       0.112885
C         -1.072448       2.404188      -0.233801
C         -1.115668       3.784173      -0.083962
Ru         0.001247      -0.460056       0.110161
H         -0.040374      -0.489408      -1.516063
O          0.110757      -3.447372       0.220228
N          0.304811      -0.163844       2.296061
H         -0.100453       0.728539       2.559396
H          2.242188       1.166839       1.890299
C         -0.158555      -1.161901       3.236872
H          0.076709      -0.890821       4.277901
H         -1.241366      -1.383316       3.214513
H          0.338783      -2.115902       3.043816
C          2.922686       0.326213      -1.819340
C          3.613785      -1.141511       0.817849
C         -3.051265      -1.069239      -1.736014
C         -3.575907       0.002951       1.135151
C          2.082923       1.498016      -2.354504
H          1.020726       1.266328      -2.328821
H          2.257480       2.419945      -1.800255
H          2.370041       1.680714      -3.393112
C          4.394995       0.747659      -1.878359
H          5.074760      -0.063752      -1.630185
H          4.630248       1.068919      -2.896761
H          4.605928       1.588503      -1.215965
C          2.680304      -0.872509      -2.749105
H          2.906057      -0.575480      -3.776933
H          3.308549      -1.725662      -2.507437
H          1.638705      -1.187027      -2.702376
C          4.823985      -0.317295       1.280893
H          5.539114      -0.990377       1.761572
H          5.341762       0.186148       0.468924
H          4.537996       0.429009       2.021652
C          4.076486      -2.302046      -0.072464
H          4.693500      -1.979290      -0.908421
H          4.677040      -2.983932       0.534833
H          3.230162      -2.869230      -0.461024
C          2.953252      -1.753228       2.060974
H          2.459809      -1.003197       2.674836
H          2.199199      -2.485577       1.782215
H          3.723599      -2.264956       2.644761
C         -2.397400      -0.623852      -3.052701
H         -1.312347      -0.599791      -2.975962
H         -2.671041      -1.339917      -3.831646
H         -2.755027       0.354583      -3.377574
C         -4.564920      -0.895815      -1.898075
H         -4.869479      -1.373381      -2.833132
H         -5.122100      -1.375640      -1.096973
H         -4.861838       0.151449      -1.953047
C         -2.740421      -2.560288      -1.536087
H         -3.259687      -3.137278      -2.306062
H         -1.675935      -2.753398      -1.628842
H         -3.066223      -2.931398      -0.565509
C         -4.926133       0.661746       0.816091
H         -5.585694       0.035422       0.226484
H         -5.435308       0.868564       1.761591
H         -4.814338       1.617863       0.303341
C         -2.903911       0.868871       2.211442
H         -1.920475       0.492348       2.468709
H         -2.801182       1.905437       1.884947
H         -3.527448       0.868895       3.109063
C         -3.808067      -1.407083       1.690645
H         -4.369779      -1.345460       2.626554
H         -4.384369      -2.023689       1.000772
H         -2.865526      -1.912398       1.899879
82
1-tBu-R'(B);B3LYP-D3BJ/def2-TZVP;-1984.126044;0.654662
H         -2.153351       1.380933      -4.086765
H         -0.108457       2.594418      -4.890287
H          2.006812       2.375612      -3.654156
H          3.283711       1.283489      -1.801378
C          0.024747      -0.846786       2.158574
C          2.360116       0.913191      -1.378529
P          2.324621      -0.289466      -0.081275
P         -2.299017      -0.415995      -0.020823
C         -2.287142      -0.231289      -1.872086
C         -0.068334       2.001831      -3.984088
C          1.109039       1.886680      -3.300893
C          1.183357       1.108170      -2.104246
N          0.006149       0.526458      -1.657681
C         -1.134427       0.602621      -2.371033
C         -1.227186       1.339090      -3.532874
Ru        -0.002876      -0.244190       0.429181
H          0.003883      -1.741810      -0.008075
O          0.042065      -1.249580       3.247002
N          0.256438       2.338748       0.660972
H         -0.240599       2.706988      -0.141143
H         -3.237532       0.127622      -2.265562
H         -2.146683      -1.243888      -2.258404
H          1.232646       2.344069       0.381469
C          0.023106       3.162145       1.847950
H         -1.047844       3.158220       2.053522
H          0.501847       2.670128       2.694665
C          0.523690       4.596384       1.719683
H          0.321097       5.163519       2.630925
H          1.600877       4.618880       1.541127
H          0.034511       5.107846       0.887279
C          2.855152      -1.966522      -0.841836
C          3.626164       0.238514       1.193393
C         -3.124471      -2.110877       0.223470
C         -3.489290       0.940941       0.581123
C          3.038812       1.394922       2.011400
H          2.092644       1.120724       2.473032
H          3.741312       1.663866       2.804541
H          2.895389       2.282167       1.395449
C          2.009825      -2.143842      -2.113502
H          0.944878      -2.131847      -1.890970
H          2.214302      -1.360811      -2.841836
H          2.256140      -3.108367      -2.565563
C          4.328619      -1.997073      -1.257767
H          5.002832      -2.017943      -0.403380
H          4.517820      -2.902609      -1.841532
H          4.585324      -1.142240      -1.885216
C          2.549209      -3.140517       0.096486
H          1.504892      -3.132107       0.403816
H          2.739625      -4.079193      -0.432256
H          3.165004      -3.139413       0.992077
C          4.924672       0.746241       0.552726
H          5.598990       1.091507       1.342166
H          5.446786      -0.019020      -0.013644
H          4.731640       1.590502      -0.108593
C          3.927377      -0.907613       2.165853
H          4.483929      -1.713510       1.693307
H          4.539033      -0.527151       2.988342
H          3.014489      -1.321798       2.595128
C         -2.106161      -3.212967      -0.109868
H         -1.686234      -3.106917      -1.110485
H         -1.281231      -3.225418       0.596148
H         -2.617883      -4.177860      -0.063969
C         -4.345012      -2.337138      -0.682805
H         -4.737728      -3.339828      -0.494929
H         -5.151168      -1.634062      -0.505784
H         -4.078005      -2.290102      -1.738675
C         -3.519062      -2.275316       1.697040
H         -3.831657      -3.308201       1.870379
H         -2.678866      -2.067976       2.360293
H         -4.350010      -1.632105       1.980327
C         -4.981737       0.713603       0.326930
H         -5.383045      -0.120244       0.898018
H         -5.528932       1.609541       0.634273
H         -5.197856       0.549060      -0.729132
C         -3.246957       1.134510       2.085091
H         -3.796950       2.013122       2.433600
H         -3.583423       0.280006       2.668786
H         -2.189323       1.280899       2.295493
C         -3.095800       2.231027      -0.151869
H         -2.039804       2.443202      -0.041623
H         -3.320812       2.187267      -1.216458
H         -3.654962       3.067728       0.274188
82
1-tBu-TS'(B);B3LYP-D3BJ/def2-TZVP;-1984.084393;0.650637;-1312.9415
H         -2.058252       2.408016      -0.864782
H         -3.171081       2.290070       0.488278
H         -1.980056       3.906640       1.958839
H          0.038867       4.354843       3.354819
H          2.037887       2.907351       3.103130
H          3.134081       0.987960       1.933902
H          1.587805      -0.374351       1.848210
C         -0.066332      -1.913636      -1.306371
C          2.214701       0.707452       1.429118
P          2.290189       0.076420      -0.279890
P         -2.309612       0.087915      -0.343586
C         -2.235832       1.901016       0.086998
C          0.031672       3.530030       2.653424
C          1.146480       2.727039       2.518872
C          1.127312       1.662312       1.608599
N         -0.001328       1.426063       0.885651
C         -1.082254       2.215804       0.995439
C         -1.101288       3.282759       1.880487
Ru        -0.033075      -0.378181      -0.302781
H         -0.082266       0.481181      -1.650767
O         -0.097368      -2.873552      -1.955989
N          0.369176      -1.190176       1.787156
H         -0.165489      -0.615533       2.430554
C          0.208043      -2.567968       2.225354
H         -0.850984      -2.860429       2.253632
H          0.671284      -3.229754       1.493647
C          0.809223      -2.832173       3.605830
H          0.337337      -2.194636       4.358660
H          0.667996      -3.873033       3.910273
H          1.879517      -2.614656       3.614445
C          2.848636       1.449221      -1.476257
C          3.627110      -1.265217      -0.217142
C         -3.208149       0.109046      -2.022383
C         -3.485198      -0.643112       0.961273
C          1.987783       2.695994      -1.219214
H          0.928560       2.477210      -1.329990
H          2.157799       3.116785      -0.229534
H          2.259286       3.456751      -1.955770
C          4.314819       1.857593      -1.302968
H          5.006445       1.073648      -1.602941
H          4.518572       2.728168      -1.932709
H          4.535098       2.138950      -0.271996
C          2.586098       1.007478      -2.924238
H          2.777910       1.851715      -3.592452
H          3.225353       0.187562      -3.239643
H          1.548187       0.701435      -3.048906
C          4.870509      -0.844816       0.579455
H          5.581921      -1.675628       0.580751
H          5.376972       0.020853       0.163208
H          4.621072      -0.630341       1.618032
C          3.021780      -2.485169       0.484171
H          2.158490      -2.867452      -0.054434
H          3.776393      -3.275265       0.526554
H          2.717586      -2.253426       1.500159
C          4.027296      -1.700929      -1.631888
H          4.604127      -0.943978      -2.158522
H          4.651289      -2.595377      -1.558689
H          3.154564      -1.955917      -2.234142
C         -2.220571       0.518542      -3.125225
H         -1.762807       1.489158      -2.935188
H         -1.418607      -0.204082      -3.239298
H         -2.772021       0.585476      -4.067243
C         -4.379810       1.102651      -2.077072
H         -4.838397       1.045991      -3.067785
H         -5.155654       0.898611      -1.347463
H         -4.044146       2.130704      -1.938912
C         -3.704079      -1.306014      -2.350279
H         -4.053802      -1.328626      -3.385508
H         -2.906400      -2.043081      -2.255221
H         -4.536006      -1.611711      -1.719262
C         -4.959985      -0.242536       0.870220
H         -5.449540      -0.644314      -0.014007
H         -5.486225      -0.643855       1.741223
H         -5.095907       0.839815       0.881390
C         -3.360968      -2.172311       0.899864
H         -3.842804      -2.611461       1.777593
H         -3.839662      -2.589875       0.017055
H         -2.317357      -2.478909       0.893778
C         -2.960381      -0.170205       2.325053
H         -1.914113      -0.426560       2.455007
H         -3.072582       0.904950       2.462966
H         -3.529249      -0.666571       3.115089
82
1-tBu-P'(B);B3LYP-D3BJ/def2-TZVP;-1984.094461;0.653346
H         -2.054393       2.485934      -0.646356
H         -3.158126       2.233682       0.693468
H         -1.995088       3.760997       2.233127
H          0.035543       4.228774       3.599970
H          2.085374       2.869760       3.208289
H          3.277256       1.341896       1.687280
C         -0.052758      -1.798187      -1.393955
C          2.361168       0.803955       1.446413
P          2.298667       0.059299      -0.251498
P         -2.289115       0.126871      -0.346672
C         -2.222748       1.889208       0.253871
C          0.037941       3.435049       2.864311
C          1.178454       2.678397       2.652149
C          1.155107       1.652927       1.713662
N          0.031955       1.386896       1.013668
C         -1.068548       2.147197       1.175207
C         -1.096668       3.172398       2.111286
Ru        -0.013012      -0.340200      -0.283111
H         -0.042273       0.642294      -1.563093
O         -0.084945      -2.705636      -2.114639
N          0.321414      -1.375493       1.672569
H         -0.062029      -0.792152       2.411531
H          2.273992      -0.085433       2.080596
C         -0.076038      -2.737169       1.946131
H         -1.165301      -2.915066       1.914490
H          0.337940      -3.384921       1.166670
C          0.415231      -3.228692       3.310407
H         -0.000592      -2.607394       4.109680
H          0.112834      -4.263599       3.499699
H          1.503733      -3.166557       3.377630
C          2.901954       1.439094      -1.410525
C          3.601747      -1.315417      -0.183797
C         -3.143722       0.324233      -2.039787
C         -3.509657      -0.702519       0.850640
C          4.825463      -0.943604       0.665311
H          4.552978      -0.782398       1.708101
H          5.532545      -1.777357       0.642182
H          5.347381      -0.060353       0.306703
C          4.041176      -1.713365      -1.598677
H          4.639011      -2.625710      -1.530154
H          3.183644      -1.931176      -2.236110
H          4.653564      -0.957131      -2.085076
C          2.936406      -2.543765       0.450925
H          2.475929      -2.306762       1.406330
H          2.154692      -2.942026      -0.192345
H          3.695566      -3.319075       0.587099
C          2.078958       2.705437      -1.121451
H          1.012688       2.513111      -1.214813
H          2.279605       3.112602      -0.130778
H          2.355469       3.469762      -1.852126
C          4.381163       1.800529      -1.236153
H          5.048979       0.996122      -1.534329
H          4.610918       2.664232      -1.866180
H          4.614852       2.078171      -0.207239
C          2.624733       1.035851      -2.866783
H          2.850357       1.883731      -3.519304
H          3.233470       0.197217      -3.194059
H          1.576132       0.771605      -2.996048
C         -2.127939       0.819426      -3.079192
H         -1.334208       0.097545      -3.244940
H         -2.659256       0.983940      -4.020955
H         -1.658803       1.759385      -2.789104
C         -4.301045       1.336183      -2.024377
H         -4.745933       1.370963      -3.022345
H         -5.089698       1.081084      -1.325126
H         -3.955254       2.344294      -1.794472
C         -3.657592      -1.042890      -2.511846
H         -3.961603      -0.965034      -3.558747
H         -2.884966      -1.809453      -2.448266
H         -4.524577      -1.375921      -1.945551
C         -4.958319      -0.208465       0.822173
H         -5.475790      -0.486202      -0.093723
H         -5.501165      -0.670411       1.652004
H         -5.033646       0.872562       0.949947
C         -3.485053      -2.217137       0.593782
H         -3.921812      -2.736162       1.450832
H         -4.061399      -2.492427      -0.286021
H         -2.469237      -2.582649       0.464473
C         -2.942422      -0.432369       2.253118
H         -1.903554      -0.744026       2.321422
H         -3.010233       0.621793       2.525358
H         -3.522236      -0.998375       2.986208
85
1-tBu-R'(C);B3LYP-D3BJ/def2-TZVP;-2023.459409;0.680953
H          2.168458      -0.335158       4.330855
H          0.111029       0.463829       5.525983
H         -2.009967       0.676271       4.298635
H         -3.283754       0.320174       2.175478
C         -0.017292      -0.158670      -2.293459
C         -2.357555       0.145433       1.645629
P         -2.313435      -0.493414      -0.003725
P          2.311333      -0.524479      -0.111183
C          2.310116      -1.024835       1.680817
C          0.073131       0.243489       4.465802
C         -1.107471       0.366060       3.789599
C         -1.178814       0.079136       2.390893
N          0.003544      -0.279958       1.760900
C          1.148321      -0.450004       2.450983
C          1.238758      -0.187593       3.801487
Ru         0.010472      -0.232245      -0.463652
H          0.024905      -1.785733      -0.605617
O         -0.033647      -0.133934      -3.453815
N         -0.282329       2.250999       0.269268
H          0.214497       2.304807       1.150215
H          3.257652      -0.816673       2.176588
H          2.188945      -2.110888       1.673344
H         -1.257473       2.143618       0.530417
C         -0.061771       3.451255      -0.535458
H          1.008767       3.537431      -0.730210
H         -0.539099       3.299732      -1.504788
C         -0.573130       4.742239       0.098193
H         -1.644420       4.640469       0.297605
H         -0.089708       4.877803       1.071240
C         -2.819935      -2.339367       0.085895
C         -3.626947       0.451131      -0.993922
C          3.154099      -2.005607      -0.955187
C          3.482918       0.973218      -0.182973
C         -0.322273       5.961997      -0.783327
H         -0.694080       6.874733      -0.315691
H          0.745081       6.096782      -0.974332
H         -0.819988       5.856360      -1.750068
C         -1.965882      -2.961709       1.202277
H         -0.902325      -2.856207       0.998563
H         -2.174779      -2.503720       2.167696
H         -2.199476      -4.027748       1.268195
C         -4.290748      -2.539238       0.462329
H         -4.968797      -2.253425      -0.339851
H         -4.466554      -3.598168       0.672877
H         -4.554153      -1.977693       1.359902
C         -2.505496      -3.080764      -1.219225
H         -1.462842      -2.946658      -1.502041
H         -2.682901      -4.150549      -1.074174
H         -3.125482      -2.756570      -2.050977
C         -4.930340       0.667822      -0.213906
H         -5.610103       1.274529      -0.819706
H         -5.442414      -0.259432       0.024812
H         -4.746517       1.207071       0.714973
C         -3.057229       1.836271      -1.323106
H         -2.926703       2.434694      -0.421887
H         -2.107198       1.765031      -1.848255
H         -3.763850       2.369747      -1.964210
C         -3.915254      -0.256541      -2.322771
H         -4.458989      -1.187979      -2.183986
H         -4.534916       0.393106      -2.946774
H         -2.998025      -0.469056      -2.873040
C          2.150301      -3.166511      -1.041168
H          1.735221      -3.435000      -0.069363
H          1.321310      -2.933017      -1.702460
H          2.672469      -4.042874      -1.434027
C          4.383070      -2.529203      -0.195338
H          4.785067      -3.390919      -0.734561
H          5.180510      -1.799972      -0.107924
H          4.122964      -2.871030       0.806575
C          3.540088      -1.620496      -2.389277
H          3.862060      -2.516657      -2.925816
H          2.693239      -1.197204      -2.930175
H          4.362448      -0.908478      -2.422557
C          4.978780       0.687009      -0.027825
H          5.387384       0.121904      -0.862221
H          5.514668       1.639839       0.010962
H          5.200521       0.153263       0.896803
C          3.077325       1.907275       0.965588
H          2.020446       2.139767       0.931380
H          3.297930       1.482232       1.943617
H          3.632130       2.844459       0.875157
C          3.231747       1.694695      -1.515077
H          3.773048       2.644882      -1.523201
H          3.571991       1.112308      -2.368937
H          2.172079       1.898354      -1.656217
85
1-tBu-TS'(C);B3LYP-D3BJ/def2-TZVP;-2023.417781;0.676989;-1308.4303
H          2.167909      -2.473281       0.911835
H          3.240759      -1.459976       1.862860
H          2.055289      -1.779761       4.028840
H          0.013639      -1.289191       5.376589
H         -2.015479      -0.424910       4.240703
H         -3.130631       0.239175       2.104103
H         -1.616820       1.270570       1.158007
C          0.073371       0.448452      -2.240018
C         -2.206978       0.156713       1.539486
P         -2.258249      -0.473671      -0.170655
P          2.340298      -0.365964      -0.204787
C          2.305747      -1.462302       1.303437
C          0.016990      -1.117317       4.307584
C         -1.114716      -0.634950       3.681244
C         -1.100426      -0.415851       2.297699
N          0.039131      -0.665777       1.596805
C          1.137755      -1.154138       2.195797
C          1.162507      -1.389188       3.561930
Ru         0.053012      -0.066439      -0.479631
H          0.152923      -1.592782      -0.946496
O          0.097692       0.756333      -3.357668
N         -0.415714       1.891668       0.583614
H          0.119174       1.888077       1.445739
C         -0.300777       3.227401       0.022911
H          0.750063       3.514448      -0.131036
H         -0.750475       3.238342      -0.971064
C         -0.956770       4.311180       0.881566
H         -0.496748       4.298493       1.875976
H         -2.010436       4.057450       1.031947
C         -2.758200      -2.311456      -0.189118
C         -3.626321       0.543814      -0.998104
C          3.277907      -1.444628      -1.463670
C          3.464887       1.080949       0.305584
C         -0.836493       5.704515       0.271231
H         -1.316776       5.744192      -0.709706
H         -1.304439       6.463401       0.901310
H          0.210930       5.985273       0.134673
C         -1.873632      -3.063729       0.817476
H         -0.817679      -2.935085       0.592510
H         -2.055432      -2.745983       1.842844
H         -2.110611      -4.128856       0.751779
C         -4.217662      -2.555614       0.207145
H         -4.921598      -2.176148      -0.530069
H         -4.387688      -3.632484       0.293532
H         -4.452314      -2.107383       1.173919
C         -2.475103      -2.908511      -1.576219
H         -2.631422      -3.990111      -1.534806
H         -3.127285      -2.512127      -2.349451
H         -1.442512      -2.723160      -1.869333
C         -4.875299       0.705871      -0.120125
H         -5.605968       1.314453      -0.660570
H         -5.352813      -0.237164       0.128735
H         -4.641398       1.227498       0.807276
C         -3.064478       1.944458      -1.261961
H         -2.201012       1.911081      -1.921479
H         -3.839356       2.547357      -1.743289
H         -2.774518       2.440086      -0.340747
C         -4.007248      -0.059877      -2.355192
H         -4.555456      -0.994569      -2.261707
H         -4.652871       0.646629      -2.883180
H         -3.128195      -0.231955      -2.977301
C          4.952348       0.771553       0.493950
H          5.448942       0.516850      -0.439557
H          5.447696       1.662533       0.890668
H          5.119342      -0.035851       1.208277
C          2.925542       1.593993       1.649096
H          1.871856       1.843696       1.581735
H          3.059057       0.871360       2.453843
H          3.468812       2.501058       1.925367
C          3.297472       2.194234      -0.738648
H          3.749318       3.116078      -0.362449
H          3.781051       1.950666      -1.681908
H          2.245763       2.386324      -0.939033
C          2.328157      -2.511409      -2.028513
H          1.508550      -2.068966      -2.585970
H          2.902670      -3.157548      -2.698107
H          1.894126      -3.137617      -1.249193
C          4.479281      -2.188149      -0.857902
H          4.957425      -2.776650      -1.645357
H          5.232772      -1.528449      -0.442137
H          4.171323      -2.886770      -0.079665
C          3.739443      -0.570642      -2.638178
H          4.546914       0.104521      -2.362624
H          4.112692      -1.217342      -3.436298
H          2.918363       0.018206      -3.047650
85
1-tBu-P'(C);B3LYP-D3BJ/def2-TZVP;-2023.42663;0.679934
H         -1.930279      -2.730239      -0.541603
H         -3.100381      -1.953027      -1.589337
H         -1.971132      -2.480496      -3.697141
H          0.020771      -2.166973      -5.162410
H          2.055556      -1.094212      -4.206482
H          3.266428      -0.456576      -2.156595
C          0.045388       0.859524       2.052120
C          2.348796      -0.117930      -1.676953
P          2.318760      -0.262698       0.172006
P         -2.272528      -0.502815       0.280113
C         -2.164076      -1.797491      -1.056343
C          0.031854      -1.822574      -4.136521
C          1.163515      -1.222254      -3.609599
C          1.150306      -0.771670      -2.294652
N          0.046130      -0.908707      -1.530038
C         -1.041974      -1.538321      -2.014729
C         -1.081241      -1.991113      -3.326987
Ru         0.011213       0.015830       0.424589
H         -0.005963      -1.439809       1.150807
O          0.101273       1.402106       3.073887
N          0.275953       1.862631      -0.784713
H         -0.140668       1.707071      -1.698271
H          2.236541       0.962782      -1.816835
C         -0.211558       3.128262      -0.288446
H         -1.290643       3.140057      -0.039337
H          0.289975       3.350503       0.659709
C          0.039944       4.291128      -1.251577
H         -0.449531       4.066938      -2.206959
H          1.112016       4.344761      -1.463904
C          2.970332      -2.009852       0.540450
C          3.604800       1.014995       0.728587
C         -3.017680      -1.438391       1.770073
C         -3.583455       0.684065      -0.430817
C         -0.461010       5.630967      -0.718854
H          0.032643       5.886281       0.222388
H         -0.273047       6.443989      -1.423575
H         -1.536502       5.600367      -0.525969
C          2.147612      -3.012146      -0.286028
H          1.083833      -2.908905      -0.085482
H          2.317984      -2.904503      -1.356995
H          2.454081      -4.022969      -0.005347
C          4.446318      -2.217565       0.183812
H          5.116281      -1.631906       0.808530
H          4.700903      -3.270551       0.332277
H          4.651914      -1.978297      -0.860642
C          2.735435      -2.337191       2.022939
H          2.980854      -3.388348       2.197385
H          3.353327      -1.739976       2.688175
H          1.690967      -2.178885       2.287613
C          4.811449       1.099609      -0.217291
H          5.514948       1.835262       0.181927
H          5.345185       0.159145      -0.323722
H          4.517082       1.442248      -1.208979
C          2.919198       2.388255       0.745660
H          2.414977       2.605226      -0.193227
H          2.170980       2.441806       1.532841
H          3.677217       3.150682       0.945935
C          4.075073       0.719979       2.158579
H          4.707789      -0.162461       2.226433
H          4.661092       1.572256       2.511653
H          3.231661       0.598500       2.838896
C         -2.340841      -2.808102       1.930211
H         -1.257122      -2.731567       1.871476
H         -2.604277      -3.208892       2.912196
H         -2.689866      -3.526828       1.186995
C         -4.527693      -1.684886       1.687668
H         -4.819051      -2.326391       2.523564
H         -5.100768      -0.764916       1.775055
H         -4.818307      -2.193081       0.768275
C         -2.716702      -0.613156       3.030377
H         -3.225013      -1.070279       3.883600
H         -1.651550      -0.595573       3.240572
H         -3.060611       0.417076       2.950806
C         -4.920416       0.085208      -0.892455
H         -5.573818      -0.198110      -0.075362
H         -5.446724       0.842338      -1.480489
H         -4.789391      -0.781643      -1.541266
C         -2.923675       1.302633      -1.672373
H         -1.951971       1.721917      -1.439568
H         -2.798537       0.566418      -2.468531
H         -3.566871       2.097032      -2.059291
C         -3.842809       1.783469       0.606077
H         -4.423776       2.588971       0.148973
H         -4.411090       1.410501       1.458197
H         -2.911068       2.212419       0.973934
88
1-tBu-R'(D);B3LYP-D3BJ/def2-TZVP;-2062.789557;0.707341
H          2.203443      -0.817309       4.280049
H          0.136391      -0.167222       5.548744
H         -1.994272       0.104453       4.346491
H         -3.268611      -0.135034       2.214299
C         -0.020056      -0.109886      -2.247855
C         -2.342037      -0.221022       1.663639
P         -2.271881      -0.757445      -0.019189
P          2.336594      -0.553856      -0.144669
C          2.351958      -1.242165       1.579466
C          0.099454      -0.290015       4.472913
C         -1.085055      -0.133528       3.811281
C         -1.154697      -0.298246       2.393309
N          0.034685      -0.552058       1.724925
C          1.182277      -0.767479       2.399233
C          1.269706      -0.635443       3.768774
Ru         0.025413      -0.313844      -0.424457
H          0.129191      -1.864582      -0.654215
O         -0.048533      -0.004799      -3.403164
N         -0.327227       1.867841       0.310695
H          0.204572       1.923796       1.171676
H          3.295482      -1.075866       2.098207
H          2.243570      -2.322492       1.454937
H         -1.291332       1.789767       0.625044
C         -0.137037       3.090877      -0.477553
H          0.926010       3.191730      -0.693895
H         -0.634644       2.954795      -1.437216
C         -0.646969       4.354376       0.205374
H         -1.712520       4.237371       0.430333
H         -0.140244       4.472713       1.170003
C         -2.671827      -2.630856      -0.045647
C         -3.649416       0.165952      -0.941385
C          3.220224      -1.916214      -1.142453
C          3.495677       0.956667      -0.043836
C         -0.438676       5.608433      -0.639632
H          0.626989       5.717180      -0.865984
H         -0.942318       5.479417      -1.602877
C         -0.949352       6.875873       0.039066
H         -0.788684       7.755767      -0.586177
H         -2.019616       6.805436       0.246772
H         -0.439149       7.044902       0.990308
C         -1.785105      -3.274633       1.032261
H         -0.729993      -3.090518       0.842676
H         -2.025364      -2.898308       2.025358
H         -1.953777      -4.354832       1.023599
C         -4.128414      -2.940586       0.311914
H         -4.824408      -2.640547      -0.469310
H         -4.241752      -4.019891       0.448992
H         -4.421786      -2.458779       1.245868
C         -2.312311      -3.265586      -1.394719
H         -1.278779      -3.050890      -1.660709
H         -2.426193      -4.351180      -1.320673
H         -2.949658      -2.924813      -2.206652
C         -3.165361       1.597728      -1.196468
H         -2.244659       1.609446      -1.774741
H         -3.929244       2.137689      -1.762094
H         -3.014520       2.139362      -0.262744
C         -3.918730      -0.476648      -2.306928
H         -4.406878      -1.444265      -2.218738
H         -4.583473       0.173040      -2.882786
H         -2.999815      -0.603228      -2.880375
C         -4.950450       0.262316      -0.133311
H         -5.677321       0.852183      -0.699802
H         -5.398946      -0.705571       0.068599
H         -4.784380       0.768198       0.817377
C          2.239360      -3.069902      -1.402793
H          1.808804      -3.467926      -0.484041
H          1.419721      -2.765499      -2.046352
H          2.787878      -3.878477      -1.893617
C          4.432963      -2.519002      -0.414839
H          4.875875      -3.286673      -1.054750
H          5.208925      -1.796055      -0.190092
H          4.143204      -3.006545       0.515928
C          3.647258      -1.359319      -2.506950
H          3.972938      -2.186259      -3.143035
H          2.820567      -0.859478      -3.012788
H          4.479415      -0.662572      -2.429898
C          4.981978       0.662406       0.181392
H          5.442108       0.164730      -0.668626
H          5.509984       1.609524       0.325502
H          5.152437       0.058042       1.073087
C          3.329072       1.779838      -1.329956
H          3.764550       2.773023      -1.188801
H          3.829108       1.319571      -2.178774
H          2.279233       1.897800      -1.591364
C          3.018948       1.804627       1.145573
H          1.998111       2.142967       1.014939
H          3.081313       1.272839       2.093717
H          3.649413       2.694251       1.219341
88
1-tBu-TS'(D);B3LYP-D3BJ/def2-TZVP;-2062.748726;0.700918;-1286.3654
H          2.562656      -2.284299       0.802593
H          3.480563      -1.186849       1.822913
H          2.334287      -1.772695       3.954495
H          0.237230      -1.620713       5.297691
H         -1.883138      -0.986046       4.176591
H         -3.070209      -0.398210       2.036110
H         -1.716726       0.845145       1.105514
C          0.145329       0.409446      -2.252546
C         -2.134411      -0.341749       1.486391
P         -2.054313      -1.017503      -0.206833
P          2.449134      -0.112670      -0.192811
C          2.558671      -1.287591       1.250888
C          0.224394      -1.399504       4.237851
C         -0.958378      -1.044756       3.619979
C         -0.966198      -0.766366       2.247011
N          0.203975      -0.824209       1.549943
C          1.353400      -1.187699       2.140670
C          1.400454      -1.482565       3.494806
Ru         0.154000      -0.181917      -0.517221
H          0.520491      -1.645290      -1.050722
O          0.172686       0.784474      -3.349336
N         -0.657996       1.663470       0.522008
H         -0.128040       1.820098       1.372395
C         -0.831341       2.958788      -0.114904
H          0.132372       3.457813      -0.293340
H         -1.256793       2.813203      -1.111349
C         -1.718018       3.920939       0.676446
H         -1.273365       4.077599       1.666623
H         -2.689434       3.448765       0.850960
C         -2.233976      -2.916450      -0.089518
C         -3.554559      -0.315537      -1.130635
C          3.583794      -0.936440      -1.479337
C          3.303229       1.462383       0.449724
C         -1.916098       5.267703      -0.013446
H         -2.355405       5.101743      -1.002773
H         -0.939833       5.731082      -0.190486
C         -2.798985       6.225841       0.781300
H         -2.366739       6.434274       1.763242
H         -2.926327       7.179277       0.264450
H         -3.792155       5.799722       0.943712
C         -3.690824       1.161650      -0.746940
H         -2.777143       1.707685      -0.946390
H         -4.489058       1.605571      -1.347576
H         -3.946514       1.290994       0.303422
C         -3.277599      -0.384389      -2.640381
H         -4.129413       0.043441      -3.176209
H         -2.391907       0.187647      -2.906483
H         -3.139180      -1.402093      -2.998195
C         -4.892911      -0.995580      -0.822559
H         -5.688409      -0.428887      -1.314490
H         -4.944422      -2.014729      -1.198487
H         -5.110550      -1.005555       0.245540
C         -0.955052      -3.523061       0.513569
H         -0.069174      -3.222644      -0.039364
H         -0.824449      -3.247622       1.557938
H         -1.045386      -4.611801       0.470024
C         -3.389999      -3.347843       0.824458
H         -4.369729      -3.102966       0.429735
H         -3.350361      -4.433066       0.953521
H         -3.296578      -2.897099       1.813095
C         -2.399566      -3.502969      -1.496587
H         -2.359137      -4.594076      -1.439555
H         -3.350584      -3.235893      -1.952692
H         -1.593983      -3.173068      -2.154569
C          2.841160      -2.108212      -2.138628
H          2.509283      -2.850789      -1.413220
H          1.967190      -1.776135      -2.690015
H          3.530009      -2.599823      -2.831260
C          4.877920      -1.507124      -0.877510
H          5.463298      -1.963547      -1.680023
H          5.503371      -0.758169      -0.404551
H          4.671737      -2.289998      -0.147165
C          3.917280       0.077680      -2.582458
H          4.420508      -0.441821      -3.401862
H          3.016910       0.539488      -2.988114
H          4.584994       0.864298      -2.237333
C          4.819918       1.400546       0.649822
H          5.363458       1.305473      -0.287402
H          5.148458       2.331699       1.120744
H          5.116722       0.583485       1.308701
C          2.956525       2.605256      -0.513851
H          3.262754       3.558289      -0.073910
H          3.462579       2.505410      -1.471678
H          1.886384       2.642206      -0.701849
C          2.673958       1.771036       1.816952
H          1.590399       1.793131       1.763896
H          2.964097       1.047088       2.577876
H          3.014011       2.754966       2.149294
88
1-tBu-P'(D);B3LYP-D3BJ/def2-TZVP;-2062.760597;0.706112
H          2.230664      -2.537890       1.075812
H          3.261086      -1.421412       1.952120
H          2.107718      -1.703605       4.107442
H          0.045355      -1.330783       5.455885
H         -2.048229      -0.659188       4.286388
H         -3.246063      -0.519445       2.138295
C          0.058776       0.176907      -2.224936
C         -2.347856      -0.193089       1.615326
P         -2.249471      -0.677109      -0.172673
P          2.337143      -0.515042      -0.192592
C          2.330050      -1.496089       1.391340
C          0.036364      -1.183216       4.383815
C         -1.128809      -0.805709       3.737186
C         -1.114631      -0.605546       2.361484
N          0.022932      -0.772358       1.654064
C          1.150809      -1.186362       2.263887
C          1.188087      -1.383925       3.637827
Ru         0.041819      -0.253019      -0.442857
H          0.166494      -1.819088      -0.813761
O          0.077287       0.427240      -3.356753
N         -0.416462       1.759202       0.420417
H         -0.035243       1.794039       1.361885
H         -2.333018       0.900360       1.550456
C         -0.086745       3.006850      -0.227278
H          0.995262       3.189697      -0.353934
H         -0.489734       2.990908      -1.245932
C         -0.654731       4.229131       0.501450
H         -0.264487       4.237642       1.527317
H         -1.740395       4.118094       0.591581
C         -2.747078      -2.510766      -0.205897
C         -3.611118       0.356332      -0.990928
C          3.267662      -1.689119      -1.372479
C          3.469071       0.959694       0.203517
C         -0.325005       5.556212      -0.176703
H         -0.711390       5.540401      -1.201359
H          0.761869       5.656448      -0.265777
C         -0.888774       6.767847       0.560929
H         -0.494014       6.825508       1.578686
H         -0.639406       7.702715       0.053891
H         -1.977722       6.709658       0.635007
C         -1.883272      -3.261389       0.821167
H         -0.823186      -3.107390       0.633257
H         -2.107562      -2.965572       1.845703
H         -2.095962      -4.329938       0.734566
C         -4.215576      -2.767693       0.150090
H         -4.904217      -2.371094      -0.591925
H         -4.382723      -3.846962       0.204509
H         -4.479231      -2.349389       1.122678
C         -2.428611      -3.098666      -1.588961
H         -2.593095      -4.179321      -1.562004
H         -3.057733      -2.689190      -2.374816
H         -1.387453      -2.915456      -1.850569
C         -4.852162       0.528687      -0.103968
H         -5.590856       1.122668      -0.649097
H         -5.323034      -0.412489       0.167220
H         -4.615668       1.071082       0.811183
C         -3.025561       1.747484      -1.266681
H         -2.597344       2.191760      -0.372161
H         -2.233598       1.698108      -2.010739
H         -3.821453       2.388941      -1.655428
C         -4.007468      -0.248798      -2.343689
H         -4.566723      -1.177163      -2.249606
H         -4.645336       0.467054      -2.868214
H         -3.133865      -0.429528      -2.970806
C          2.318591      -2.792611      -1.861288
H          1.499792      -2.390623      -2.450066
H          2.894549      -3.484884      -2.482039
H          1.881757      -3.360854      -1.040322
C          4.468962      -2.387951      -0.714958
H          4.956568      -3.018667      -1.462956
H          5.215041      -1.699430      -0.333609
H          4.160948      -3.042229       0.101038
C          3.736106      -0.903968      -2.605156
H          4.085896      -1.609431      -3.363075
H          2.926710      -0.320853      -3.044942
H          4.562698      -0.234425      -2.377963
C          4.939418       0.650455       0.496563
H          5.478549       0.311859      -0.385764
H          5.427293       1.567152       0.840591
H          5.060428      -0.094194       1.284851
C          3.383408       1.960734      -0.959160
H          3.755225       2.933347      -0.626838
H          3.985711       1.651836      -1.809935
H          2.358477       2.093282      -1.296920
C          2.860693       1.608025       1.456872
H          1.807284       1.830695       1.310085
H          2.964607       0.972382       2.337273
H          3.386449       2.543321       1.663938
81
1-tBu-R'(E);B3LYP-D3BJ/def2-TZVP;-2000.165651;0.643999
H         -2.121559      -1.157032       4.158934
H         -0.108523      -2.404790       4.992893
H          1.995400      -2.309757       3.718358
H          3.284133      -1.307011       1.833357
C          0.044841       0.709188      -2.157436
C          2.366550      -0.945834       1.389845
P          2.336471       0.231666       0.073965
P         -2.274768       0.410834       0.013097
C         -2.239150       0.334329       1.867204
C         -0.062991      -1.859194       4.058006
C          1.106172      -1.813967       3.353507
C          1.186612      -1.094626       2.121709
N          0.019372      -0.514170       1.648155
C         -1.108210      -0.511672       2.387345
C         -1.204092      -1.179282       3.589629
Ru         0.011545       0.143720      -0.411596
H          0.021282       1.653077       0.019910
O          0.068379       1.093419      -3.252390
N          0.201131      -2.164356      -0.655624
H         -0.310262      -2.588541       0.110811
H         -3.192633       0.034771       2.300857
H         -2.051403       1.361250       2.190713
H          1.176071      -2.279934      -0.390353
C         -0.086110      -2.897727      -1.884230
H         -1.150999      -2.816394      -2.088927
H          0.440873      -2.390938      -2.695625
C          2.865325       1.927806       0.792141
C          3.651399      -0.325304      -1.176857
C         -3.049729       2.120590      -0.316335
C         -3.545369      -0.923003      -0.474386
N          0.235988      -4.313327      -1.753602
H         -0.235262      -4.864623      -2.460243
H          1.231673      -4.476795      -1.849357
C          2.028641       2.133621       2.064978
H          0.962646       2.108467       1.850394
H          2.245053       1.372464       2.812946
H          2.272124       3.111704       2.488589
C          4.340805       1.978632       1.199594
H          5.012033       1.979969       0.342715
H          4.526313       2.901510       1.756708
H          4.605428       1.143932       1.850455
C          2.546599       3.074007      -0.175742
H          1.499895       3.050553      -0.473485
H          2.736671       4.028035       0.324955
H          3.155950       3.050362      -1.075729
C          4.944916      -0.812528      -0.509957
H          5.630741      -1.169721      -1.284144
H          5.456201      -0.033842       0.047287
H          4.747971      -1.644342       0.165795
C          3.958935       0.791681      -2.180769
H          4.508127       1.613458      -1.727646
H          4.579864       0.389065      -2.985795
H          3.048892       1.190051      -2.630648
C          3.078181      -1.506414      -1.968319
H          2.893709      -2.364040      -1.319997
H          2.159575      -1.232126      -2.481491
H          3.807076      -1.820657      -2.719955
C         -1.983190       3.208170      -0.115478
H         -1.523590       3.165441       0.871882
H         -1.189457       3.136434      -0.852741
H         -2.467764       4.183037      -0.217533
C         -4.212748       2.457353       0.631040
H         -4.597809       3.446821       0.370874
H         -5.040284       1.759765       0.568692
H         -3.885893       2.504204       1.669762
C         -3.518816       2.200073      -1.775078
H         -3.778431       3.235413      -2.009963
H         -2.733891       1.891601      -2.466333
H         -4.403261       1.594141      -1.960897
C         -5.004228      -0.646647      -0.097895
H         -5.428778       0.184405      -0.655793
H         -5.601683      -1.532260      -0.333010
H         -5.125079      -0.448756       0.967721
C         -3.129222      -2.214154       0.247274
H         -2.133891      -2.534097      -0.035889
H         -3.156552      -2.116543       1.331477
H         -3.819907      -3.013278      -0.032903
C         -3.447599      -1.153536      -1.990076
H         -3.940088      -2.094461      -2.250795
H         -3.931138      -0.361558      -2.556947
H         -2.410654      -1.203325      -2.317256
81
1-tBu-TS'(E);B3LYP-D3BJ/def2-TZVP;-2000.126022;0.639915;-1396.7843
H         -1.987443       2.021627      -1.587216
H         -3.157190       2.343830      -0.321299
H         -2.019102       4.294098       0.698409
H         -0.026794       5.143759       1.938990
H          1.984022       3.704918       2.140827
H          3.110938       1.546294       1.583247
H          1.561779       0.196335       1.897093
C          0.028185      -2.250512      -0.550732
C          2.199210       1.120316       1.176561
P          2.295454       0.006421      -0.260741
P         -2.314886      -0.019507      -0.373621
C         -2.218843       1.837006      -0.537783
C         -0.017466       4.152898       1.502661
C          1.103762       3.356523       1.619175
C          1.104587       2.074002       1.054791
N         -0.009295       1.628981       0.412196
C         -1.094051       2.408383       0.273212
C         -1.135621       3.683278       0.816026
Ru        -0.021520      -0.459917      -0.158188
H         -0.088909      -0.119934      -1.729001
O          0.090995      -3.384110      -0.783835
N          0.358474      -0.587930       2.061477
H         -0.197855       0.127510       2.518031
C          0.150953      -1.804140       2.804110
H         -0.902884      -2.122755       2.793412
H          0.711508      -2.607606       2.319320
C          2.844026       0.951915      -1.821997
C          3.657008      -1.224187       0.218163
C         -3.125214      -0.585590      -2.009176
C         -3.564939      -0.243623       1.049064
N          0.506177      -1.617379       4.218613
H          0.329757      -2.464472       4.749517
H          1.496061      -1.408130       4.297279
C          1.952808       2.194861      -1.971515
H          0.901059       1.924608      -2.021764
H          2.094979       2.903969      -1.157603
H          2.222584       2.698555      -2.903416
C          4.298569       1.429850      -1.775543
H          5.011018       0.608832      -1.813307
H          4.491304       2.066036      -2.643915
H          4.499224       2.023665      -0.882401
C          2.611639       0.075661      -3.062514
H          2.785742       0.677786      -3.958685
H          3.279149      -0.780274      -3.107773
H          1.585102      -0.287466      -3.088248
C         -2.478965       0.147628      -3.195053
H         -2.816536       1.182164      -3.270147
H         -1.392741       0.131240      -3.137860
H         -2.780829      -0.356927      -4.116229
C         -4.636371      -0.348596      -2.100391
H         -4.964790      -0.599158      -3.112572
H         -5.197300      -0.980993      -1.416033
H         -4.905418       0.691790      -1.917744
C         -2.843666      -2.086452      -2.175978
H         -3.376577      -2.451084      -3.058222
H         -1.783569      -2.271063      -2.321577
H         -3.173605      -2.675178      -1.321708
C         -4.878087       0.546495       0.954198
H         -5.530225       0.217322       0.154137
H         -5.423619       0.416046       1.892906
H         -4.705477       1.616817       0.837716
C         -2.850984       0.238474       2.320260
H         -1.979805      -0.366473       2.535777
H         -2.541888       1.282184       2.251811
H         -3.538519       0.154170       3.165480
C         -3.861583      -1.740204       1.201989
H         -4.399337      -1.912125       2.138232
H         -4.481454      -2.122190       0.391664
H         -2.939972      -2.323219       1.233577
C          4.885880      -0.549021       0.844753
H          5.620262      -1.321478       1.090279
H          5.369172       0.166292       0.186515
H          4.627469      -0.040677       1.772886
C          4.078558      -2.070060      -0.989375
H          4.647364      -1.501748      -1.721739
H          4.717802      -2.884997      -0.639954
H          3.216938      -2.516536      -1.486781
C          3.078077      -2.180991       1.265538
H          2.738621      -1.651869       2.152028
H          2.247126      -2.755335       0.865794
H          3.860926      -2.881824       1.567995
81
1-tBu-P'(E);B3LYP-D3BJ/def2-TZVP;-2000.138632;0.643052
H         -2.004914       2.288939      -1.216425
H         -3.151134       2.360199       0.106880
H         -2.027099       4.154286       1.336006
H         -0.024520       4.903643       2.616916
H          2.030686       3.497291       2.559280
H          3.249026       1.695787       1.401590
C          0.051571      -2.094116      -0.887688
C          2.338250       1.111607       1.275782
P          2.300666       0.014671      -0.219486
P         -2.295992       0.057285      -0.384478
C         -2.213106       1.911121      -0.214705
C         -0.008595       3.973465       2.064067
C          1.134568       3.191727       2.037797
C          1.127096       1.991900       1.336392
N          0.018458       1.579732       0.686133
C         -1.081900       2.356497       0.660817
C         -1.127315       3.555782       1.359622
Ru         0.000100      -0.398402      -0.192332
H         -0.050470       0.231980      -1.688406
O          0.120585      -3.164717      -1.324802
N          0.294984      -0.999016       1.928276
H         -0.129559      -0.305046       2.537242
H          2.252157       0.385276       2.090822
C         -0.162683      -2.279034       2.373778
H         -1.248125      -2.462222       2.262644
H          0.327907      -3.048449       1.761337
C          2.910509       1.108745      -1.649378
C          3.615594      -1.295101       0.168948
C         -3.059531      -0.213689      -2.115168
C         -3.579920      -0.400666       0.946183
N          0.104936      -2.440730       3.815324
H         -0.186890      -3.359631       4.135671
H          1.104255      -2.360646       3.974575
C          2.962182      -2.358164       1.062844
H          2.210318      -2.922074       0.516260
H          3.736544      -3.055617       1.394304
H          2.468084      -1.916783       1.925456
C          4.075105      -1.996673      -1.115487
H          4.680638      -2.863212      -0.838144
H          3.227193      -2.361840      -1.695602
H          4.686154      -1.361309      -1.753076
C          4.826256      -0.723292       0.920827
H          5.544523      -1.530457       1.088350
H          5.339853       0.065426       0.377942
H          4.542002      -0.337743       1.899653
C          2.067567       2.394803      -1.662019
H          1.005633       2.169960      -1.726438
H          2.244979       3.015272      -0.783935
H          2.348720       2.981519      -2.540166
C          4.382456       1.521833      -1.540858
H          5.064214       0.681135      -1.643842
H          4.611663       2.226266      -2.345131
H          4.597075       2.026102      -0.597441
C          2.663220       0.386059      -2.982348
H          2.883524       1.072733      -3.804214
H          3.292735      -0.490801      -3.108187
H          1.621993       0.076980      -3.061607
C         -2.410386       0.731899      -3.137196
H         -1.325298       0.729114      -3.057659
H         -2.681860       0.392580      -4.139939
H         -2.774124       1.755757      -3.036524
C         -4.574138       0.004398      -2.193364
H         -4.877712      -0.053624      -3.241981
H         -5.128486      -0.761648      -1.656492
H         -4.875343       0.982584      -1.818761
C         -2.743334      -1.655819      -2.539620
H         -3.262261      -1.871369      -3.477495
H         -1.678456      -1.791007      -2.703314
H         -3.066474      -2.390857      -1.803959
C         -4.931163       0.329466       0.918784
H         -5.588262      -0.002624       0.123264
H         -5.442187       0.131885       1.865095
H         -4.820824       1.411763       0.841358
C         -2.913156      -0.044312       2.283526
H         -1.939047      -0.506516       2.385284
H         -2.795659       1.034886       2.397754
H         -3.548514      -0.391872       3.101629
C         -3.812221      -1.914936       0.881763
H         -4.373969      -2.237405       1.762380
H         -4.388058      -2.199167       0.000863
H         -2.869999      -2.462230       0.868716
89
1-tBu-R'(F);B3LYP-D3BJ/def2-TZVP;-2175.948197;0.702679
H          1.836492       1.429395       4.271099
H         -0.273498       0.668632       5.400783
H         -1.847700      -0.783314       4.187849
H         -2.326956      -2.160538       2.159988
C          0.590263      -0.569223      -2.248547
C         -1.523400      -1.667678       1.630541
P         -0.894161      -2.246446       0.084184
P          2.334172       1.041815      -0.118338
C          2.583459       0.820377       1.707844
C         -0.076100       0.392288       4.371954
C         -0.955761      -0.410076       3.703306
C         -0.709054      -0.790943       2.347796
N          0.411403      -0.250828       1.731689
C          1.304588       0.482964       2.426286
C          1.100872       0.842470       3.741249
C          4.022023       0.523859      -0.834848
C          0.090675      -3.854709       0.420893
C         -2.399271      -2.674296      -0.988298
C          2.153056       2.928070      -0.327485
Ru         0.522623      -0.408409      -0.421293
H          1.673869      -1.472353      -0.336233
O          0.649993      -0.688270      -3.401325
N         -1.303634       1.008840      -0.136453
H         -1.084981       1.528673       0.705983
H          3.093381       1.662047       2.175232
H          3.245376      -0.044234       1.801512
H         -2.014934       0.349172       0.167399
C         -1.858849       1.920717      -1.153406
H         -1.104910       2.674546      -1.369456
H         -2.010075       1.351231      -2.067818
C         -3.143946       2.579845      -0.722930
C         -3.121434       3.640725       0.183189
C         -4.375597       2.118658      -1.182310
C         -4.301560       4.221178       0.627041
H         -2.170363       4.017475       0.541927
C         -5.560067       2.698300      -0.742372
H         -4.406532       1.300431      -1.890913
C         -5.525874       3.749057       0.165690
H         -4.267422       5.044332       1.329186
H         -6.509149       2.329127      -1.109402
H         -6.447074       4.201055       0.509693
C         -3.505267      -3.400487      -0.210482
H         -3.844118      -2.805554       0.637158
H         -4.363363      -3.551706      -0.872337
H         -3.198544      -4.375049       0.156473
C         -1.982003      -3.497509      -2.212070
H         -2.830805      -3.575607      -2.896957
H         -1.160767      -3.026389      -2.753287
H         -1.685251      -4.509439      -1.946673
C         -2.995418      -1.358127      -1.498345
H         -3.381372      -0.752780      -0.678637
H         -2.265061      -0.782812      -2.062868
H         -3.838099      -1.579526      -2.158932
C          1.030108      -3.544934       1.597239
H          1.694334      -2.714300       1.369430
H          0.472859      -3.299960       2.500074
H          1.640604      -4.429266       1.798774
C         -0.798479      -5.029325       0.839333
H         -1.401862      -5.410213       0.017411
H         -0.165600      -5.852153       1.184173
H         -1.460361      -4.757090       1.662860
C          0.953216      -4.250083      -0.783993
H          1.598250      -5.087750      -0.502569
H          0.363783      -4.565261      -1.641340
H          1.588699      -3.422626      -1.094388
C          4.116740      -1.009488      -0.853467
H          3.951936      -1.450409       0.129553
H          3.398313      -1.450163      -1.537892
H          5.123656      -1.284228      -1.179307
C          5.216983       1.034033      -0.012960
H          6.138804       0.692156      -0.490786
H          5.268184       2.114851       0.055410
H          5.212058       0.629560       0.999167
C          4.134458       1.009594      -2.285923
H          5.011441       0.549943      -2.748651
H          3.262249       0.722378      -2.874088
H          4.259686       2.088245      -2.354518
C          3.403443       3.772193      -0.063050
H          4.181354       3.608640      -0.804850
H          3.129741       4.830309      -0.110390
H          3.822477       3.590531       0.927213
C          1.084140       3.379611       0.679352
H          0.142906       2.866863       0.523992
H          1.387401       3.218117       1.712610
H          0.902392       4.449166       0.546924
C          1.643436       3.209197      -1.749282
H          1.263166       4.232777      -1.808206
H          2.430686       3.108249      -2.492640
H          0.842530       2.526790      -2.027251
89
1-tBu-TS'(F);B3LYP-D3BJ/def2-TZVP;-2175.909432;0.695805;-1324.7438
H          3.408859      -1.097968       1.181507
H          3.723472       0.374595       2.087759
H          2.674682      -0.377830       4.218058
H          0.552272      -0.916580       5.413423
H         -1.520004      -1.298153       4.103976
H         -2.614757      -1.458690       1.839423
H         -1.734772       0.102095       0.810919
C          0.468168       0.055797      -2.343445
C         -1.716864      -1.106379       1.339173
P         -1.210819      -1.881051      -0.232946
P          2.568417       0.732243      -0.107783
C          2.975388      -0.142632       1.487707
C          0.566043      -0.837725       4.333653
C         -0.591099      -1.048871       3.610554
C         -0.562240      -0.951249       2.213135
N          0.606826      -0.620058       1.594125
C          1.739615      -0.432299       2.290232
C          1.754733      -0.532812       3.672949
C          4.059429       0.302955      -1.207081
C         -0.666582      -3.672231       0.156466
C         -2.757595      -1.930213      -1.326115
C          2.661092       2.576127       0.355666
Ru         0.528351      -0.283478      -0.543043
H          1.482000      -1.528730      -0.845056
O          0.455608       0.285339      -3.479833
N         -1.032617       1.200773       0.188948
H         -0.684749       1.652689       1.026300
C         -1.644823       2.222800      -0.635501
H         -1.746110       1.848807      -1.656914
H         -0.996699       3.106143      -0.731154
C         -3.005723       2.720537      -0.178168
C         -3.752829       3.547034      -1.019156
C         -3.539177       2.385547       1.062061
C         -4.997473       4.024258      -0.634135
H         -3.352769       3.812726      -1.991762
C         -4.785795       2.863603       1.455308
H         -2.979107       1.733971       1.718472
C         -5.520822       3.683499       0.609820
H         -5.563083       4.659270      -1.304748
H         -5.184072       2.590013       2.424748
H         -6.492353       4.052316       0.912962
C         -2.327046      -2.113407      -2.789873
H         -3.217187      -2.085292      -3.424201
H         -1.662741      -1.313953      -3.110292
H         -1.824256      -3.060607      -2.968790
C         -3.453028      -0.569297      -1.215229
H         -2.792131       0.235624      -1.511554
H         -4.312198      -0.560778      -1.890446
H         -3.814488      -0.362506      -0.210352
C         -3.781684      -3.006943      -0.951493
H         -4.677739      -2.857764      -1.560107
H         -3.423080      -4.014797      -1.147727
H         -4.082095      -2.940248       0.094423
C          0.687550      -3.657830       0.886862
H          1.442723      -3.115572       0.324084
H          0.612661      -3.219944       1.879806
H          1.015804      -4.693558       1.009088
C         -1.652376      -4.397078       1.084179
H         -2.618513      -4.584549       0.628699
H         -1.226841      -5.365445       1.361967
H         -1.811521      -3.833356       2.003824
C         -0.473951      -4.452379      -1.149176
H         -0.022173      -5.422433      -0.925073
H         -1.412722      -4.642408      -1.665122
H          0.195340      -3.922127      -1.828571
C          3.908495      -1.133160      -1.730769
H          3.827650      -1.862896      -0.925205
H          3.033502      -1.245211      -2.363075
H          4.799957      -1.376798      -2.315333
C          5.405047       0.372251      -0.467605
H          6.201065       0.103895      -1.167083
H          5.634588       1.357108      -0.076312
H          5.449163      -0.340905       0.355953
C          4.074709       1.239708      -2.423020
H          4.826786       0.887519      -3.133524
H          3.113076       1.245654      -2.936465
H          4.331688       2.262930      -2.157409
C          4.052060       3.159609       0.618602
H          4.670882       3.190350      -0.275223
H          3.937978       4.189685       0.968692
H          4.588574       2.612501       1.394786
C          1.973202       3.367536      -0.764838
H          1.840597       4.406104      -0.449960
H          2.555676       3.371722      -1.683913
H          0.995806       2.948052      -0.989869
C          1.845836       2.745651       1.646994
H          0.858044       2.304847       1.563276
H          2.343438       2.301535       2.508594
H          1.720585       3.811940       1.849953
89
1-tBu-P'(F);B3LYP-D3BJ/def2-TZVP;-2175.921216;0.701429
H         -3.638900       0.668509       0.622375
H         -3.826667      -0.694773       1.718844
H         -3.407049       0.620678       3.760309
H         -1.739660       1.821287       5.170256
H          0.458037       2.435741       4.167344
H          1.809322       2.678652       2.139160
C         -0.172673      -0.071027      -2.284112
C          1.282386       1.886298       1.609911
P          0.989509       2.178047      -0.200409
P         -2.252495      -1.096522      -0.189150
C         -3.096288      -0.119801       1.150122
C         -1.505576       1.553141       4.148269
C         -0.281083       1.892387       3.595813
C         -0.002260       1.532997       2.282855
N         -0.899295       0.842665       1.546894
C         -2.107500       0.541787       2.061757
C         -2.433131       0.879127       3.369005
C         -3.591581      -1.203635      -1.531349
C          0.148686       3.882688      -0.299201
C          2.730682       2.265909      -0.964431
C         -2.038564      -2.803041       0.627447
Ru        -0.428329       0.308858      -0.513154
H         -1.604910       1.329960      -0.965283
O         -0.066457      -0.308783      -3.413118
N          1.250235      -0.920424       0.272289
H          0.905991      -1.562494       0.976969
H          1.891017       0.976439       1.588902
C          1.993100      -1.709358      -0.681733
H          1.380404      -2.373053      -1.319955
H          2.466908      -1.032778      -1.403461
C          3.092500      -2.573084      -0.087981
C          3.662087      -3.597658      -0.846549
C          3.569560      -2.367151       1.203990
C          4.684372      -4.385671      -0.336459
H          3.292352      -3.777571      -1.850370
C          4.592149      -3.155911       1.722400
H          3.125598      -1.576902       1.794482
C          5.155673      -4.167108       0.955046
H          5.111761      -5.175079      -0.942742
H          4.948900      -2.979923       2.730261
H          5.949940      -4.782855       1.357950
C         -1.237545       3.806753       0.364762
H         -1.830502       2.990656      -0.038477
H         -1.165215       3.690616       1.445762
H         -1.757437       4.748642       0.171518
C          0.903082       5.018357       0.408682
H          1.810287       5.318918      -0.101330
H          0.249925       5.893809       0.453461
H          1.157347       4.756183       1.436808
C         -0.055619       4.207775      -1.784887
H         -0.628591       5.133917      -1.879871
H          0.886665       4.348303      -2.312707
H         -0.613154       3.411640      -2.279640
C          2.601468       1.813295      -2.426761
H          1.902933       2.429578      -2.992570
H          3.579764       1.885525      -2.908763
H          2.266053       0.782976      -2.497273
C          3.422242       3.632573      -0.936572
H          3.520173       4.025328       0.074604
H          4.432399       3.504793      -1.335269
H          2.922465       4.374169      -1.556618
C          3.638350       1.280960      -0.208414
H          3.964987       1.702384       0.743738
H          3.144647       0.334988      -0.006768
H          4.532175       1.095718      -0.808916
C         -3.654887       0.133719      -2.285141
H         -2.728349       0.356301      -2.803580
H         -4.460780       0.069318      -3.021492
H         -3.870107       0.972424      -1.623856
C         -4.999775      -1.476339      -0.980199
H         -5.701949      -1.500391      -1.817594
H         -5.084073      -2.422759      -0.457863
H         -5.330809      -0.683847      -0.308323
C         -3.199318      -2.292945      -2.539468
H         -3.875949      -2.244557      -3.396343
H         -2.185058      -2.148308      -2.911619
H         -3.274782      -3.293974      -2.119362
C         -3.310029      -3.634765       0.819356
H         -3.734438      -3.972392      -0.123644
H         -3.056655      -4.527818       1.397952
H         -4.079481      -3.097145       1.374845
C         -1.026349      -3.602836      -0.201164
H         -0.807690      -4.546490       0.305515
H         -1.401274      -3.839330      -1.195058
H         -0.098544      -3.051968      -0.311966
C         -1.442249      -2.556067       2.024789
H         -0.601357      -1.868395       2.007392
H         -2.185582      -2.163796       2.718890
H         -1.086236      -3.507139       2.427520
83
1-tBu-R'(G);B3LYP-D3BJ/def2-TZVP;-2059.36661;0.657075
H          2.189204      -0.440290       4.317399
H          0.135470       0.331415       5.537085
H         -1.987246       0.579321       4.319124
H         -3.267158       0.267195       2.193954
C         -0.017435      -0.098161      -2.291567
C         -2.342611       0.106194       1.657289
P         -2.302310      -0.503960      -0.002173
P          2.324698      -0.483632      -0.123145
C          2.327981      -1.048988       1.648012
C          0.095170       0.138573       4.471713
C         -1.086096       0.280688       3.801069
C         -1.160658       0.028957       2.395931
N          0.021234      -0.307953       1.752474
C          1.166832      -0.499537       2.436954
C          1.258756      -0.277305       3.793936
Ru         0.019167      -0.209397      -0.462612
H          0.050489      -1.756759      -0.638396
O         -0.039350      -0.050414      -3.450924
N         -0.309383       2.266280       0.318216
H          0.186914       2.348708       1.196065
H          3.275763      -0.858289       2.150098
H          2.206342      -2.134067       1.601128
H         -1.284542       2.128713       0.566297
C         -0.121767       3.428372      -0.496176
H          0.950084       3.592132      -0.651346
H         -0.590354       3.265870      -1.471826
C         -2.784247      -2.357791       0.058777
C         -3.633531       0.440455      -0.968328
C          3.185225      -1.918624      -1.024563
C          3.472902       1.032751      -0.134598
O         -0.694782       4.566399       0.128603
C         -0.574963       5.733217      -0.658347
H         -1.044452       6.545672      -0.107130
H          0.476718       5.987644      -0.843197
H         -1.080037       5.617617      -1.625659
C         -1.914767      -2.989825       1.157697
H         -0.854011      -2.870792       0.947157
H         -2.119901      -2.550286       2.132391
H         -2.137585      -4.059004       1.207772
C         -4.249573      -2.581300       0.443489
H         -4.938266      -2.285514      -0.345781
H         -4.412273      -3.646242       0.633144
H         -4.510091      -2.041694       1.355236
C         -2.470349      -3.072583      -1.261258
H         -1.431473      -2.920710      -1.549283
H         -2.632994      -4.146868      -1.133288
H         -3.100383      -2.742383      -2.082915
C         -4.927798       0.638065      -0.168175
H         -5.624552       1.236282      -0.762875
H         -5.423526      -0.296508       0.076976
H         -4.737009       1.179051       0.758103
C         -3.080885       1.833340      -1.294192
H         -2.937504       2.431715      -0.395093
H         -2.142328       1.771278      -1.841180
H         -3.803327       2.364948      -1.919037
C         -3.933962      -0.257212      -2.299879
H         -4.467463      -1.194852      -2.163805
H         -4.567699       0.393387      -2.908471
H         -3.022549      -0.455570      -2.864994
C          2.195580      -3.087675      -1.153903
H          1.789450      -3.401706      -0.192018
H          1.360340      -2.837368      -1.801076
H          2.726377      -3.940310      -1.585395
C          4.422097      -2.454440      -0.286769
H          4.832128      -3.292475      -0.856372
H          5.211423      -1.719423      -0.176631
H          4.168740      -2.833187       0.703539
C          3.562576      -1.473108      -2.443476
H          3.899807      -2.342627      -3.013397
H          2.707421      -1.045515      -2.967610
H          4.371924      -0.745593      -2.451046
C          4.974686       0.761621      -0.006631
H          5.383101       0.241157      -0.869651
H          5.497080       1.719556       0.070997
H          5.212821       0.189876       0.890616
C          3.072304       1.905159       1.064094
H          2.005942       2.093304       1.100903
H          3.358343       1.452142       2.012300
H          3.581734       2.868983       0.988932
C          3.203219       1.807722      -1.432348
H          3.727926       2.766628      -1.401630
H          3.550026       1.267831      -2.311345
H          2.139948       1.997379      -1.562842
83
1-tBu-TS'(G);B3LYP-D3BJ/def2-TZVP;-2059.326561;0.652199;-1396.7892
H          2.161833      -2.581503       0.282899
H          3.243680      -1.862993       1.466498
H          2.038883      -2.688038       3.483890
H          0.002567      -2.494610       4.912824
H         -2.002169      -1.334368       4.026774
H         -3.101074      -0.144584       2.097294
H         -1.550702       1.036998       1.373102
C          0.138667       1.000139      -2.076439
C         -2.174861      -0.131786       1.529931
P         -2.223526      -0.453372      -0.262984
P          2.371000      -0.260422      -0.251860
C          2.312763      -1.707915       0.921918
C          0.014068      -2.067005       3.918146
C         -1.104448      -1.421780       3.431145
C         -1.083808      -0.876038       2.139906
N          0.057257      -0.973014       1.397642
C          1.143358      -1.613628       1.860199
C          1.156936      -2.176075       3.126763
Ru         0.087148       0.074576      -0.493988
H          0.210352      -1.276377      -1.327902
O          0.198054       1.580547      -3.078246
N         -0.397377       1.765894       0.967322
H          0.144452       1.658625       1.816495
C         -0.418128       3.147616       0.642124
H          0.565268       3.631679       0.768735
H         -0.712379       3.291630      -0.404135
C         -2.721382      -2.285949      -0.494601
C         -3.586454       0.652628      -0.971817
C          3.353365      -0.959754      -1.722003
C          3.450430       1.017602       0.655267
O         -1.347626       3.848981       1.482915
C         -1.415460       5.219651       1.172648
H         -1.750906       5.384731       0.139137
H         -2.133007       5.677484       1.852662
H         -0.442240       5.715105       1.297870
C         -1.535016      -3.196245      -0.133443
H         -0.648066      -2.949216      -0.711014
H         -1.285003      -3.144549       0.923730
H         -1.821825      -4.228303      -0.352833
C         -3.880810      -2.691360       0.426825
H         -4.810193      -2.178209       0.203332
H         -4.061589      -3.764121       0.314304
H         -3.632880      -2.507974       1.472329
C         -3.078069      -2.559451      -1.960099
H         -3.198077      -3.636482      -2.104905
H         -4.011736      -2.086336      -2.256491
H         -2.287097      -2.219798      -2.630557
C         -5.011492       0.215845      -0.616102
H         -5.706964       0.989230      -0.953498
H         -5.299093      -0.712024      -1.105573
H         -5.147442       0.099705       0.459535
C         -3.434222       0.736805      -2.498858
H         -3.624229      -0.208865      -2.999103
H         -4.155333       1.463887      -2.882195
H         -2.439003       1.075138      -2.779921
C         -3.370054       2.063952      -0.415013
H         -3.428442       2.110846       0.669452
H         -2.405933       2.456563      -0.717659
H         -4.141124       2.719862      -0.827463
C          2.437923      -1.865907      -2.559174
H          1.610810      -1.315507      -2.996245
H          3.035723      -2.301802      -3.364378
H          2.016968      -2.684743      -1.975707
C          4.563425      -1.809114      -1.301765
H          5.060539      -2.177221      -2.203041
H          5.299586      -1.259381      -0.726040
H          4.261302      -2.682894      -0.723847
C          3.805993       0.198393      -2.622050
H          4.222937      -0.211174      -3.545595
H          2.970632       0.843459      -2.894978
H          4.578267       0.809189      -2.159100
C          4.949438       0.720266       0.751089
H          5.447516       0.752011      -0.215221
H          5.416623       1.483035       1.380782
H          5.148916      -0.246901       1.214082
C          2.912497       1.107202       2.091721
H          1.839629       1.265836       2.112989
H          3.135023       0.211405       2.670716
H          3.386304       1.953246       2.595378
C          3.236999       2.372924      -0.032824
H          3.706890       3.160972       0.561855
H          3.675381       2.402927      -1.028306
H          2.177292       2.597493      -0.125879
83
1-tBu-P'(G);B3LYP-D3BJ/def2-TZVP;-2059.34176;0.655847
H          2.206623      -2.563305       0.530964
H          3.265596      -1.691793       1.625974
H          2.124974      -2.400515       3.686167
H          0.087375      -2.269311       5.114275
H         -1.998460      -1.313950       4.146976
H         -3.216908      -0.704122       2.094622
C          0.050877       0.773526      -2.096441
C         -2.316664      -0.297456       1.635006
P         -2.254346      -0.409780      -0.215969
P          2.341325      -0.308850      -0.248718
C          2.329667      -1.621917       1.072690
C          0.070598      -1.901627       4.096580
C         -1.090549      -1.368007       3.562949
C         -1.086946      -0.887519       2.258260
N          0.037595      -0.934100       1.512837
C          1.162631      -1.488646       2.005696
C          1.208845      -1.970008       3.307016
Ru         0.044768       0.005165      -0.431700
H          0.134339      -1.444629      -1.121750
O          0.063353       1.235849      -3.158856
N         -0.308857       1.802830       0.843635
H          0.016357       1.651517       1.791683
H         -2.278387       0.784915       1.798539
C         -0.098613       3.143655       0.503861
H          0.887022       3.568636       0.785773
H         -0.215557       3.287138      -0.579015
C         -2.791849      -2.189976      -0.611082
C         -3.596440       0.796158      -0.791765
C          3.266654      -1.178747      -1.666700
C          3.457745       1.049015       0.469746
O         -1.074131       4.005107       1.169249
C         -0.887668       5.359589       0.851348
H         -1.015855       5.549295      -0.224867
H         -1.632299       5.938808       1.398385
H          0.113666       5.715293       1.137327
C         -1.938327      -3.150935       0.233250
H         -0.876125      -2.988596       0.065677
H         -2.145732      -3.061854       1.299272
H         -2.179366      -4.175047      -0.062653
C         -4.263294      -2.483890      -0.298107
H         -4.947501      -1.934366      -0.939853
H         -4.452509      -3.549013      -0.457509
H         -4.512681      -2.261707       0.740512
C         -2.496521      -2.495537      -2.087535
H         -2.689354      -3.555302      -2.275595
H         -3.118647      -1.921721      -2.769033
H         -1.452527      -2.289837      -2.318774
C         -4.832367       0.801810       0.118848
H         -5.555907       1.516999      -0.281709
H         -5.326632      -0.163831       0.183892
H         -4.581729       1.130671       1.127038
C         -4.004222       0.482906      -2.237483
H         -4.574106      -0.438946      -2.331538
H         -4.635428       1.297358      -2.601158
H         -3.135195       0.424557      -2.893848
C         -2.994773       2.206920      -0.780723
H         -2.162916       2.285780      -1.477607
H         -3.770404       2.910579      -1.097102
H         -2.629428       2.506420       0.196626
C          2.315139      -2.151106      -2.379228
H          1.894118      -2.894082      -1.701969
H          1.485663      -1.633374      -2.850753
H          2.884127      -2.680971      -3.148288
C          4.478678      -1.997955      -1.194452
H          4.951878      -2.454787      -2.067603
H          5.232355      -1.403844      -0.689385
H          4.183925      -2.810796      -0.529974
C          3.712183      -0.130875      -2.696024
H          4.079833      -0.643870      -3.588299
H          2.885090       0.510522      -3.001037
H          4.519355       0.497279      -2.325473
C          4.947588       0.723684       0.602065
H          5.442260       0.620789      -0.361383
H          5.437691       1.546307       1.130832
H          5.124400      -0.183255       1.182336
C          2.913315       1.343632       1.876149
H          1.850707       1.567149       1.843707
H          3.080736       0.513724       2.563478
H          3.434483       2.214440       2.281190
C          3.279809       2.306753      -0.393928
H          3.726088       3.162800       0.118741
H          3.765078       2.212365      -1.362787
H          2.227543       2.522214      -0.558372
82
1-tBu-R'(H);B3LYP-D3BJ/def2-TZVP;-2281.990954;0.627689
H          2.164154      -0.366823       4.316928
H          0.110910       0.500795       5.471578
H         -2.003860       0.678434       4.224762
H         -3.272887       0.206955       2.127656
C         -0.005397      -0.446094      -2.266911
C         -2.346546       0.021714       1.601783
P         -2.284662      -0.743861       0.009549
P          2.329805      -0.673602      -0.103629
C          2.316301      -1.137600       1.693734
C          0.075965       0.241263       4.420407
C         -1.099660       0.346116       3.733386
C         -1.166186       0.002858       2.348187
N          0.018764      -0.368077       1.728778
C          1.156775      -0.529189       2.435869
C          1.239276      -0.225969       3.777463
Ru         0.024665      -0.410450      -0.430973
H          0.092556      -1.973466      -0.462618
O         -0.023299      -0.494138      -3.425765
N         -0.290416       1.878070       0.044597
H          0.258515       2.010568       0.885453
H          3.261518      -0.933352       2.195517
H          2.177540      -2.221628       1.706120
H         -1.257855       1.848595       0.361521
C         -0.060543       2.958496      -0.897935
H          0.984495       2.974436      -1.198873
H         -0.662874       2.806621      -1.790298
C         -0.386876       4.332320      -0.343799
F         -1.679246       4.437941       0.025584
F         -0.145981       5.289972      -1.258663
F          0.358808       4.616756       0.746864
C         -2.725338      -2.593473       0.234456
C         -3.631064       0.076374      -1.044113
C          3.175477      -2.174172      -0.916342
C          3.526007       0.807465      -0.188717
C         -3.103929       1.442016      -1.498196
H         -2.182789       1.338485      -2.068294
H         -3.848448       1.917078      -2.142021
H         -2.940952       2.110658      -0.653683
C         -3.918124      -0.746196      -2.305514
H         -4.562470      -0.165172      -2.970712
H         -3.003230      -0.979841      -2.851106
H         -4.435460      -1.676522      -2.083895
C         -4.929095       0.324191      -0.263804
H         -5.640814       0.841540      -0.913845
H         -5.401438      -0.592102       0.077418
H         -4.750327       0.961045       0.601955
C         -1.856070      -3.107336       1.393374
H         -0.795981      -2.981913       1.184434
H         -2.084810      -2.592426       2.325048
H         -2.055495      -4.173187       1.532422
C         -4.189750      -2.816714       0.623743
H         -4.877124      -2.605012      -0.193001
H         -4.330381      -3.865188       0.901652
H         -4.471847      -2.208436       1.484446
C         -2.379069      -3.412501      -1.015219
H         -2.511852      -4.475522      -0.793683
H         -3.011503      -3.174897      -1.866622
H         -1.342278      -3.255282      -1.307707
C          2.164000      -3.324996      -1.031878
H          1.721069      -3.590626      -0.072016
H          1.355059      -3.084764      -1.715066
H          2.691087      -4.204377      -1.411534
C          4.370815      -2.710590      -0.111821
H          4.793329      -3.565644      -0.645787
H          5.165882      -1.985744       0.021572
H          4.067003      -3.066417       0.872606
C          3.618714      -1.806045      -2.338505
H          3.927795      -2.714540      -2.861408
H          2.804859      -1.357748      -2.909372
H          4.466082      -1.123519      -2.346589
C          5.005086       0.506236       0.071748
H          5.450151      -0.105087      -0.709320
H          5.556975       1.450178       0.097335
H          5.162195       0.013511       1.031797
C          3.074521       1.807638       0.886304
H          2.058472       2.146629       0.725009
H          3.136297       1.399024       1.893525
H          3.718503       2.689077       0.843241
C          3.377223       1.467854      -1.567855
H          3.825152       2.465045      -1.549092
H          3.873184       0.899107      -2.350804
H          2.330165       1.562332      -1.851260
82
1-tBu-TS'(H);B3LYP-D3BJ/def2-TZVP;-2281.959722;0.624267;-1469.718
H          2.432491      -2.150541       1.469865
H          3.378778      -0.835609       2.145907
H          2.163240      -0.704101       4.313070
H          0.045866      -0.084863       5.478565
H         -2.019834       0.258693       4.150289
H         -3.129962       0.241698       1.908153
H         -1.661809       1.162535       0.733563
C          0.164292      -0.345842      -2.327657
C         -2.185982       0.104325       1.390646
P         -2.124076      -0.938662      -0.099397
P          2.447157      -0.377808      -0.134403
C          2.465498      -1.065730       1.598267
C          0.064704      -0.192951       4.401458
C         -1.087744       0.000543       3.667798
C         -1.054392      -0.141130       2.273721
N          0.125962      -0.446526       1.666437
C          1.247332      -0.657556       2.376651
C          1.252722      -0.534318       3.756632
Ru         0.146584      -0.389370      -0.492987
H          0.411459      -1.956228      -0.562297
O          0.187095      -0.338586      -3.486471
N         -0.541121       1.731510       0.071567
H         -0.000047       1.975836       0.892217
C         -0.549253       2.886488      -0.789779
H          0.454099       3.228898      -1.073340
H         -1.080551       2.678795      -1.716581
C         -1.214541       4.096741      -0.159927
F         -2.507507       3.881639       0.165603
F         -1.190645       5.162546      -0.992118
F         -0.587713       4.475027       0.980575
C         -2.432391      -2.766211       0.343628
C         -3.553527      -0.316505      -1.174275
C          3.517684      -1.632425      -1.082990
C          3.408955       1.257747       0.008388
C         -1.516733      -3.140918       1.519304
H         -0.470699      -2.964036       1.281568
H         -1.767310      -2.594225       2.426838
H         -1.644736      -4.206540       1.726259
C         -3.874283      -3.057603       0.770894
H         -4.582246      -2.956765      -0.048595
H         -3.937563      -4.088858       1.129155
H         -4.191947      -2.406066       1.586415
C         -2.037398      -3.660229      -0.841766
H         -2.091721      -4.706745      -0.529055
H         -2.691853      -3.540177      -1.700485
H         -1.016248      -3.450849      -1.157362
C         -4.848071      -0.082022      -0.382477
H         -5.611207       0.299670      -1.066550
H         -5.240773      -0.983522       0.077859
H         -4.705634       0.668091       0.394420
C         -3.811510      -1.276042      -2.342210
H         -4.259202      -2.214802      -2.024104
H         -4.508218      -0.800785      -3.037307
H         -2.895120      -1.495187      -2.891634
C         -3.132537       1.031047      -1.768581
H         -2.226217       0.939766      -2.363149
H         -3.932425       1.391582      -2.420610
H         -2.976405       1.774957      -0.994096
C          2.691712      -2.896351      -1.366396
H          2.298258      -3.350093      -0.456834
H          1.850720      -2.692656      -2.021869
H          3.345181      -3.627541      -1.850019
C          4.768169      -2.077856      -0.307816
H          5.321689      -2.793337      -0.921410
H          5.443414      -1.263891      -0.068609
H          4.506971      -2.587463       0.619945
C          3.921203      -1.032206      -2.436836
H          4.382761      -1.812094      -3.047626
H          3.055865      -0.655090      -2.982503
H          4.645741      -0.226889      -2.336202
C          4.917565       1.157119       0.250756
H          5.451311       0.730744      -0.595331
H          5.313922       2.164208       0.408781
H          5.154393       0.573872       1.141551
C          2.805523       2.021489       1.196683
H          1.733146       2.145315       1.093096
H          3.002891       1.530345       2.148963
H          3.250610       3.018230       1.239969
C          3.146394       2.063499      -1.272184
H          3.485082       3.093309      -1.132162
H          3.674369       1.655242      -2.131125
H          2.085335       2.078772      -1.511554
82
1-tBu-P'(H);B3LYP-D3BJ/def2-TZVP;-2281.971762;0.627417
H          2.151329      -2.574082       1.210801
H          3.238301      -1.448648       1.997866
H          2.110859      -1.491957       4.171602
H          0.079440      -0.941001       5.505969
H         -2.007247      -0.302154       4.305588
H         -3.225949      -0.327792       2.162668
C         -0.026664       0.088133      -2.247704
C         -2.327812      -0.052738       1.610771
P         -2.256422      -0.668522      -0.137213
P          2.343016      -0.634555      -0.193042
C          2.302495      -1.519967       1.446218
C          0.061262      -0.882492       4.425560
C         -1.099704      -0.522736       3.761585
C         -1.095920      -0.435701       2.374465
N          0.027219      -0.693127       1.670687
C          1.147724      -1.095109       2.301934
C          1.195987      -1.181433       3.686915
Ru         0.033724      -0.302962      -0.457893
H          0.148010      -1.882360      -0.789758
O         -0.097906       0.349831      -3.373486
N         -0.354418       1.777823       0.261821
H          0.077366       1.877565       1.174142
H         -2.303077       1.033236       1.474247
C          0.048840       2.893328      -0.540776
H          1.129546       2.984438      -0.757415
H         -0.444647       2.860644      -1.515251
C         -0.321932       4.232647       0.070758
F         -1.650486       4.397721       0.248070
F          0.096304       5.266331      -0.701466
F          0.251534       4.407207       1.289565
C         -2.770779      -2.495137      -0.039708
C         -3.615351       0.322536      -1.009051
C          3.143103      -1.895464      -1.384170
C          3.573475       0.776347       0.154517
C         -1.897670      -3.185913       1.021000
H         -0.839394      -3.062118       0.804039
H         -2.097509      -2.817029       2.026727
H         -2.127186      -4.254316       1.012383
C         -4.236034      -2.711101       0.354526
H         -4.930876      -2.359371      -0.404055
H         -4.412157      -3.782225       0.485262
H         -4.481573      -2.224184       1.299359
C         -2.483383      -3.178194      -1.385459
H         -2.656476      -4.252687      -1.281201
H         -3.124428      -2.817549      -2.185272
H         -1.446480      -3.023697      -1.679727
C          2.549283      -3.293686      -1.155076
H          1.462923      -3.268614      -1.101527
H          2.835474      -3.930224      -1.995907
H          2.941531      -3.762371      -0.251170
C          4.665084      -2.022121      -1.260921
H          4.994281      -2.853716      -1.889405
H          5.181292      -1.131860      -1.611961
H          4.986354      -2.234805      -0.241456
C          2.796171      -1.463313      -2.816961
H          3.335137      -2.103225      -3.520590
H          1.732843      -1.567945      -3.010681
H          3.076114      -0.431461      -3.024384
C          4.955185       0.405415       0.713406
H          5.622820      -0.016410      -0.029004
H          5.425104       1.317823       1.090574
H          4.895736      -0.288373       1.552866
C          3.741768       1.587615      -1.135783
H          4.268070       2.520430      -0.917742
H          4.325479       1.046306      -1.880460
H          2.778518       1.842657      -1.577104
C          2.886388       1.645877       1.218208
H          1.879124       1.915629       0.925808
H          2.837275       1.136785       2.182357
H          3.464567       2.561586       1.361035
C         -4.849619       0.555250      -0.125513
H         -5.588361       1.117293      -0.702971
H         -5.323623      -0.363929       0.207475
H         -4.605205       1.154615       0.751026
C         -4.024258      -0.362164      -2.319387
H         -4.589127      -1.278757      -2.163251
H         -4.661568       0.324060      -2.882467
H         -3.157001      -0.587359      -2.940856
C         -3.028716       1.693680      -1.368970
H         -2.604004       2.198688      -0.506565
H         -2.244419       1.599661      -2.116685
H         -3.825995       2.311064      -1.791294
79
1-tBu-R'(I);B3LYP-D3BJ/def2-TZVP;-2242.663701;0.600544
H          2.130536      -0.599013       4.323379
H          0.127875       0.307182       5.531686
H         -1.968266       0.694248       4.301055
H         -3.255193       0.444078       2.176198
C         -0.038057      -0.187251      -2.275955
C         -2.340474       0.238033       1.637333
P         -2.332917      -0.451118       0.005361
P          2.291883      -0.607962      -0.110104
C          2.252963      -1.197165       1.651740
C          0.081523       0.120329       4.465637
C         -1.084181       0.341951       3.787509
C         -1.166626       0.092491       2.384380
N         -0.003398      -0.308039       1.742487
C          1.122939      -0.582010       2.435722
C          1.216714      -0.373020       3.794273
Ru        -0.003172      -0.253693      -0.438278
H         -0.028778      -1.794077      -0.580815
O         -0.062136      -0.181790      -3.433432
N         -0.270194       2.283371       0.385197
H          0.215257       2.299556       1.272966
H          3.205811      -1.072580       2.164429
H          2.062222      -2.271547       1.589581
H         -1.246802       2.059061       0.585360
C         -0.109839       3.510931      -0.285091
F         -0.195155       3.370487      -1.616422
F         -1.036534       4.439909       0.059466
F          1.097422       4.038481      -0.006965
C         -2.871773      -2.283969       0.141804
C         -3.630165       0.499517      -0.993697
C          3.093921      -2.058157      -1.034005
C          3.485434       0.868920      -0.091658
C         -3.033881       1.866547      -1.346736
H         -2.094570       1.775094      -1.886065
H         -3.736897       2.408458      -1.984208
H         -2.884543       2.476678      -0.456366
C         -3.939068      -0.225013      -2.308812
H         -4.549814       0.426677      -2.938958
H         -3.029439      -0.462165      -2.861611
H         -4.499394      -1.143914      -2.152734
C         -4.924927       0.753670      -0.209989
H         -5.595304       1.362019      -0.824007
H         -5.453799      -0.158613       0.048610
H         -4.727060       1.307910       0.707053
C         -2.029718      -2.903222       1.268585
H         -0.964337      -2.829449       1.061194
H         -2.224903      -2.423139       2.226098
H         -2.289193      -3.961489       1.356571
C         -4.345963      -2.447599       0.522738
H         -5.018872      -2.163990      -0.284281
H         -4.541571      -3.498741       0.753314
H         -4.598105      -1.864289       1.409535
C         -2.574240      -3.056205      -1.149751
H         -2.784678      -4.117357      -0.987365
H         -3.180452      -2.727176      -1.989591
H         -1.527002      -2.959763      -1.431039
C          2.060831      -3.187095      -1.180003
H          1.648993      -3.505401      -0.221872
H          1.232652      -2.895124      -1.819002
H          2.557287      -4.050228      -1.630772
C          4.311113      -2.648621      -0.305594
H          4.687326      -3.496103      -0.884372
H          5.127948      -1.944676      -0.191568
H          4.046063      -3.026677       0.682116
C          3.484730      -1.602814      -2.446533
H          3.800231      -2.473120      -3.027475
H          2.641877      -1.146495      -2.966036
H          4.311573      -0.895546      -2.444071
C          4.979316       0.546030       0.001992
H          5.355964       0.032086      -0.879119
H          5.532226       1.485486       0.090082
H          5.215337      -0.051948       0.882713
C          3.214640       1.692649      -1.359161
H          3.791311       2.620169      -1.321716
H          3.501774       1.156942      -2.262437
H          2.161602       1.949143      -1.448323
C          3.130397       1.712198       1.140901
H          2.070477       1.925767       1.188925
H          3.420249       1.223687       2.069859
H          3.656448       2.667402       1.083655
79
1-tBu-TS'(I);B3LYP-D3BJ/def2-TZVP;-2242.64006;0.597551;-1651.5859
H          2.031792       2.645990      -0.714534
H          3.170986       1.769061      -1.722061
H          2.000310       2.149806      -3.882440
H          0.004839       1.638616      -5.290499
H         -1.996250       0.617487      -4.244709
H         -3.116977      -0.213773      -2.165770
H         -1.475249      -1.300751      -1.245264
C          0.036024      -0.527965       2.218633
C         -2.206129      -0.115834      -1.584020
P         -2.299104       0.392968       0.156588
P          2.313164       0.471897       0.242895
C          2.231874       1.676471      -1.177788
C          0.001532       1.403102      -4.233709
C         -1.114202       0.832628      -3.658165
C         -1.114057       0.532762      -2.286669
N          0.010527       0.786591      -1.556576
C          1.092393       1.367156      -2.107471
C          1.122851       1.687440      -3.453979
Ru         0.028052       0.066280       0.476779
H          0.058588       1.531888       1.047545
O          0.047834      -0.860988       3.325635
N         -0.339090      -1.881952      -0.824885
H          0.213978      -1.759305      -1.663059
C         -0.265072      -3.223398      -0.500446
F         -0.270447      -3.455113       0.829708
F         -1.295988      -3.979089      -1.004533
F          0.865998      -3.821509      -0.989283
C         -2.846428       2.215680       0.294425
C         -3.636198      -0.711394       0.914216
C          3.181368       1.482948       1.597655
C          3.486945      -0.890741      -0.367774
C         -1.985686       3.057260      -0.660527
H         -0.926004       2.953079      -0.441386
H         -2.154468       2.797863      -1.704298
H         -2.258739       4.107662      -0.530780
C         -4.312476       2.444416      -0.086834
H         -5.004447       2.005930       0.628517
H         -4.509800       3.519755      -0.111405
H         -4.537859       2.046150      -1.077256
C         -2.582464       2.731637       1.717351
H         -2.784609       3.806002       1.746845
H         -3.213401       2.258517       2.464235
H         -1.542657       2.573113       1.999415
C         -4.888894      -0.832699       0.034506
H         -5.593048      -1.510692       0.524715
H         -5.399042       0.112335      -0.124599
H         -4.649262      -1.263193      -0.937113
C         -4.016886      -0.212723       2.313566
H         -4.581433       0.716713       2.290325
H         -4.647274      -0.966083       2.792251
H         -3.137158      -0.071505       2.942623
C         -3.047739      -2.116975       1.068385
H         -2.151200      -2.121453       1.681122
H         -3.792171      -2.754269       1.552765
H         -2.816814      -2.564764       0.106794
C          2.179533       2.473431       2.211211
H          1.740202       3.138322       1.467295
H          1.367197       1.964720       2.720937
H          2.713912       3.092043       2.937088
C          4.369688       2.307403       1.077837
H          4.797370       2.867403       1.913414
H          5.162412       1.702352       0.652263
H          4.058060       3.036911       0.329823
C          3.639915       0.537341       2.716663
H          3.989500       1.133018       3.563628
H          2.822387      -0.090993       3.070369
H          4.461582      -0.106038       2.409522
C          4.975957      -0.538929      -0.436616
H          5.414503      -0.369768       0.543940
H          5.510079      -1.379358      -0.888681
H          5.164969       0.336455      -1.059231
C          3.287076      -2.110509       0.543688
H          3.824631      -2.966183       0.127982
H          3.667269      -1.934455       1.548185
H          2.237277      -2.378792       0.623565
C          3.046333      -1.254360      -1.794057
H          1.986537      -1.471457      -1.853062
H          3.274346      -0.462560      -2.507170
H          3.579568      -2.153156      -2.110726
79
1-tBu-P'(I);B3LYP-D3BJ/def2-TZVP;-2242.664717;0.599899
H          2.026366       2.763846      -0.006280
H          3.135684       2.177835      -1.231614
H          1.974745       3.270790      -3.090123
H         -0.050777       3.390748      -4.536039
H         -2.100714       2.163641      -3.829404
H         -3.290122       1.063378      -1.991717
C          0.093988      -1.058835       1.931218
C         -2.380669       0.583477      -1.630611
P         -2.328701       0.291186       0.203908
P          2.282811       0.410261       0.318037
C          2.201371       1.953254      -0.718509
C         -0.053601       2.796814      -3.631504
C         -1.193406       2.111734      -3.244251
C         -1.168560       1.341230      -2.088091
N         -0.047900       1.249284      -1.339670
C          1.049682       1.957364      -1.677108
C          1.077379       2.725603      -2.833759
Ru         0.000998      -0.055533       0.394224
H          0.016092       1.219630       1.343365
O          0.192382      -1.625866       2.932135
N         -0.214721      -1.695505      -1.143963
H         -0.174117      -1.410461      -2.113510
H         -2.340016      -0.417548      -2.059800
C         -0.069830      -3.022791      -1.077212
F         -1.011918      -3.762177      -1.803871
F          1.128411      -3.557949      -1.587469
F         -0.142181      -3.498286       0.193273
C         -2.943036       1.931858       0.944092
C         -3.579562      -1.105627       0.542206
C          3.141272       1.043449       1.893608
C          3.470819      -0.712115      -0.636957
C         -3.604183      -2.059652      -0.659535
H         -4.142704      -2.964951      -0.368854
H         -4.135427      -1.623341      -1.507404
H         -2.608618      -2.350965      -0.976629
C         -3.053520      -1.875095       1.763881
H         -3.783615      -2.639858       2.040281
H         -2.113795      -2.371926       1.539486
H         -2.900908      -1.230064       2.629514
C         -5.022890      -0.671794       0.814033
H         -5.624418      -1.575298       0.943295
H         -5.124216      -0.085242       1.724931
H         -5.451231      -0.112788      -0.016660
C         -1.966438       3.052040       0.543507
H         -0.940549       2.805137       0.800025
H         -2.018637       3.274792      -0.522517
H         -2.251279       3.960093       1.080635
C         -4.333875       2.385966       0.474112
H         -5.142445       1.808415       0.905131
H         -4.479491       3.425601       0.778248
H         -4.431036       2.355158      -0.612178
C         -2.912494       1.787071       2.471328
H         -3.182869       2.739902       2.933898
H         -3.615531       1.035535       2.828936
H         -1.914555       1.512745       2.813056
C          2.125343       1.798238       2.763713
H          1.655319       2.626306       2.232911
H          1.335148       1.146891       3.123913
H          2.656460       2.211693       3.625343
C          4.298754       2.013540       1.605871
H          4.744311       2.313802       2.557743
H          5.086223       1.578032       1.000514
H          3.954045       2.923571       1.114143
C          3.656974      -0.151068       2.708300
H          3.978924       0.204076       3.690470
H          2.881571      -0.900252       2.865867
H          4.512312      -0.631961       2.238953
C          4.929408      -0.253142      -0.713994
H          5.434680      -0.301574       0.248390
H          5.465750      -0.920552      -1.394143
H          5.029396       0.759008      -1.109645
C          2.918462      -0.776298      -2.070162
H          1.875791      -1.076709      -2.075280
H          3.026849       0.175860      -2.591932
H          3.482144      -1.525706      -2.629895
C          3.406567      -2.114900      -0.014527
H          3.881684      -2.829275      -0.690241
H          3.928390      -2.160196       0.938607
H          2.382402      -2.441840       0.134239
86
1-tBu-R'(J);B3LYP-D3BJ/def2-TZVP;-2136.618412;0.676446
H          0.969851      -3.292161       0.673768
H          2.373517      -2.818324       1.615062
H          1.318702      -2.813194       3.831462
H         -0.399817      -1.793167       5.351432
H         -2.177120      -0.378315       4.403266
C         -0.091363       0.454857      -2.118905
C         -2.481500       0.193207       1.752362
P         -2.525743       0.136160      -0.012824
P          1.860918      -1.299928      -0.295377
C          1.480472      -2.436062       1.122253
C         -0.413604      -1.576012       4.290066
C         -1.398275      -0.783701       3.771769
C         -1.442761      -0.501966       2.371099
N         -0.389343      -0.971465       1.597591
C          0.531888      -1.812992       2.110835
C          0.567358      -2.138076       3.449565
Ru        -0.199948      -0.181430      -0.401123
H         -0.636757      -1.552696      -1.012955
O         -0.038661       0.822161      -3.218564
N          0.228218       1.782927       0.887277
H          0.421421       1.420179       1.813745
H         -3.341411       0.457240       2.352280
H         -0.736669       2.090457       0.920016
C          1.107252       2.862692       0.565415
C          1.983740       3.373024       1.519060
C          1.118912       3.391354      -0.722745
C          2.871456       4.388168       1.186172
H          1.974215       2.969888       2.524087
C          1.993509       4.418518      -1.046283
H          0.472020       2.972219      -1.478227
C          2.878896       4.918190      -0.097505
H          3.553645       4.767723       1.935948
H          1.994832       4.815991      -2.052897
H          3.568760       5.709945      -0.357520
C         -3.548470      -1.401926      -0.528839
C         -3.458620       1.692173      -0.574070
C          2.288230      -2.500801      -1.705792
C          3.447481      -0.416075       0.265085
C         -3.007984      -2.578515       0.299188
H         -1.946311      -2.736958       0.124474
H         -3.159396      -2.420072       1.365796
H         -3.543641      -3.485655       0.006916
C         -5.042094      -1.271362      -0.216892
H         -5.543984      -0.556235      -0.865964
H         -5.524610      -2.240860      -0.370673
H         -5.211295      -0.981822       0.821252
C         -3.350175      -1.734526      -2.012989
H         -2.293686      -1.847366      -2.248864
H         -3.851392      -2.680871      -2.236939
H         -3.766107      -0.979562      -2.675549
C         -4.706699       1.983704       0.270939
H         -5.148286       2.926495      -0.065519
H         -5.469139       1.216293       0.186706
H         -4.450030       2.098580       1.323623
C         -3.831968       1.594769      -2.057806
H         -4.612187       0.859188      -2.238602
H         -4.211332       2.562657      -2.396608
H         -2.968815       1.341548      -2.674655
C         -2.521173       2.894178      -0.413430
H         -2.277695       3.073746       0.635651
H         -1.606918       2.771632      -0.987838
H         -3.024340       3.793359      -0.777374
C          3.165701       0.085957       1.688966
H          2.225995       0.621513       1.741041
H          3.129844      -0.727213       2.412066
H          3.959371       0.773269       1.989513
C          4.720894      -1.264032       0.324276
H          5.070363      -1.561721      -0.661897
H          5.515537      -0.667646       0.782060
H          4.595074      -2.158826       0.934849
C          3.682047       0.791234      -0.653215
H          4.005065       0.490844      -1.647708
H          2.784261       1.392620      -0.760696
H          4.462030       1.427281      -0.227178
C          0.989977      -3.084381      -2.284118
H          0.381738      -3.579917      -1.527374
H          0.377422      -2.320937      -2.754105
H          1.256992      -3.829340      -3.038548
C          3.154113      -3.687643      -1.254395
H          3.338733      -4.332683      -2.117429
H          4.118814      -3.391497      -0.857282
H          2.647854      -4.293779      -0.503063
C          2.993544      -1.732994      -2.831757
H          4.000336      -1.425725      -2.556347
H          3.077319      -2.381772      -3.707343
H          2.429762      -0.848209      -3.128855
86
1-tBu-TS'(J);B3LYP-D3BJ/def2-TZVP;-2136.591318;0.67155;-1688.8974
H          1.805620      -3.070009       0.325125
H          2.984530      -2.431131       1.460672
H          1.759346      -3.058460       3.529222
H         -0.199016      -2.597522       5.005353
H         -2.089864      -1.250315       4.137222
H         -3.095869       0.025218       2.216974
H         -1.387541       1.013092       1.372700
C          0.111713       0.513147      -2.164250
C         -2.202471      -0.106651       1.613655
P         -2.362068      -0.412778      -0.168690
P          2.240024      -0.801934      -0.292768
C          2.061693      -2.197245       0.930856
C         -0.172431      -2.206351       3.996049
C         -1.227223      -1.456264       3.519265
C         -1.189133      -0.957106       2.207755
N         -0.091709      -1.210880       1.435161
C          0.933362      -1.950348       1.891779
C          0.926413      -2.467087       3.177392
Ru        -0.007201      -0.242458      -0.498566
H         -0.070138      -1.630580      -1.265404
O          0.220670       0.933719      -3.238847
N         -0.197349       1.528211       0.961659
H          0.281568       1.275766       1.817794
C          0.020976       2.891386       0.751774
C         -0.112563       3.469611      -0.517860
C          0.392247       3.735193       1.812519
C          0.098513       4.826962      -0.711043
H         -0.360982       2.837384      -1.356450
C          0.611614       5.089147       1.612572
C          0.462018       5.651121       0.348328
H         -0.009777       5.240799      -1.706125
H          0.900864       5.710853       2.451263
H          0.633391       6.707681       0.191460
H          0.508196       3.310048       2.803469
C         -3.108503      -2.150713      -0.419683
C         -3.580267       0.893902      -0.813365
C          3.102804      -1.643827      -1.761219
C          3.456634       0.400439       0.538831
C         -2.079786      -3.208655       0.015757
H         -1.132979      -3.089864      -0.503475
H         -1.894736      -3.179236       1.087988
H         -2.488421      -4.194754      -0.220689
C         -4.365048      -2.398512       0.427280
H         -5.229838      -1.836058       0.094732
H         -4.623635      -3.459426       0.370926
H         -4.183427      -2.161674       1.476549
C         -3.393895      -2.364280      -1.910923
H         -3.697424      -3.401430      -2.077481
H         -4.194650      -1.726266      -2.279921
H         -2.500282      -2.177053      -2.508487
C          2.077330      -2.488567      -2.533505
H          1.295700      -1.878672      -2.974883
H          2.604776      -3.013562      -3.334472
H          1.596932      -3.238254      -1.904651
C          4.239641      -2.589756      -1.342724
H          4.661903      -3.045607      -2.242003
H          5.048250      -2.090003      -0.821307
H          3.876958      -3.402135      -0.712182
C          3.632833      -0.567489      -2.719085
H          3.991741      -1.050423      -3.631498
H          2.850678       0.135783      -3.003921
H          4.464301      -0.006685      -2.297879
C          4.929013      -0.020869       0.568182
H          5.377762      -0.056800      -0.421539
H          5.488313       0.717491       1.149672
H          5.071725      -0.988224       1.051432
C          3.010529       0.560325       2.000377
H          1.958661       0.807479       2.082194
H          3.195676      -0.338832       2.587529
H          3.576809       1.377042       2.453686
C          3.320546       1.756190      -0.169376
H          3.925507       2.500286       0.355122
H          3.665297       1.715879      -1.201099
H          2.290419       2.102259      -0.172239
C         -5.062975       0.549119      -0.632150
H         -5.654503       1.414098      -0.944129
H         -5.378952      -0.293767      -1.242238
H         -5.311432       0.341805       0.408433
C         -3.293272       1.125682      -2.304356
H         -3.395266       0.218575      -2.897645
H         -4.002217       1.861174      -2.693723
H         -2.289646       1.512856      -2.458886
C         -3.329085       2.208476      -0.063905
H         -3.592579       2.134078       0.990219
H         -2.299902       2.537535      -0.136609
H         -3.953657       2.985430      -0.512520
86
1-tBu-P'(J);B3LYP-D3BJ/def2-TZVP;-2136.61796;0.675359
H          1.713755      -3.108023       0.356881
H          2.913209      -2.486480       1.479839
H          1.718687      -3.121395       3.520357
H         -0.250547      -2.775380       5.005954
H         -2.193389      -1.479121       4.140144
H         -3.349632      -0.659753       2.119914
C         -0.018658       0.439402      -2.138840
C         -2.412593      -0.307901       1.688479
P         -2.379240      -0.309115      -0.169796
P          2.199970      -0.856951      -0.282001
C          1.993699      -2.235311       0.952569
C         -0.229379      -2.349575       4.011373
C         -1.309463      -1.624229       3.535111
C         -1.254559      -1.075561       2.259887
N         -0.159398      -1.232121       1.486885
C          0.877013      -1.978624       1.918773
C          0.870799      -2.538166       3.189997
Ru        -0.057386      -0.242919      -0.437644
H         -0.175486      -1.689765      -1.124366
O         -0.008169       0.794073      -3.240935
N          0.033411       1.557678       0.837013
H         -0.083355       1.358223       1.822431
H         -2.302523       0.746902       1.950735
C          0.294773       2.872551       0.661399
C          0.354985       3.776793       1.755585
C          0.520789       3.436249      -0.618007
C          0.620737       5.122249       1.578870
H          0.189901       3.388096       2.756155
C          0.783998       4.786731      -0.779730
H          0.492713       2.790639      -1.483580
C          0.840205       5.653440       0.308219
H          0.658312       5.769987       2.447781
H          0.950751       5.168987      -1.780614
H          1.046597       6.706403       0.172829
C         -3.186307      -1.958062      -0.660646
C         -3.529890       1.124785      -0.619226
C          3.000915      -1.750067      -1.756302
C          3.475203       0.276144       0.547821
C         -2.740354       2.427454      -0.444791
H         -1.865555       2.464148      -1.085984
H         -3.393567       3.262677      -0.710136
H         -2.393545       2.578983       0.574122
C         -3.927518       1.019142      -2.097765
H         -4.429033       1.944575      -2.390400
H         -3.054126       0.902397      -2.740341
H         -4.615227       0.198558      -2.292370
C         -4.783523       1.213498       0.262808
H         -5.366077       2.082762      -0.053318
H         -5.428842       0.343272       0.191249
H         -4.527382       1.367048       1.311243
C         -2.496593      -3.082713       0.129091
H         -1.419903      -3.071401      -0.022748
H         -2.704257      -3.025838       1.197681
H         -2.882208      -4.040801      -0.227902
C         -4.688518      -2.041137      -0.371274
H         -5.271632      -1.368137      -0.995226
H         -5.031508      -3.057703      -0.581449
H         -4.919279      -1.830369       0.673902
C         -2.929275      -2.214004      -2.153635
H         -3.302801      -3.208544      -2.411789
H         -3.433425      -1.495385      -2.794903
H         -1.863516      -2.179106      -2.371631
C          1.923837      -2.530202      -2.525162
H          1.176651      -1.873769      -2.959656
H          2.415202      -3.081454      -3.331525
H          1.402587      -3.251335      -1.895797
C          4.084988      -2.760227      -1.348177
H          4.483578      -3.226723      -2.252767
H          4.917787      -2.309764      -0.819710
H          3.679773      -3.560674      -0.728276
C          3.591325      -0.703972      -2.711737
H          3.893829      -1.199478      -3.637638
H          2.860419       0.062466      -2.970379
H          4.471220      -0.215952      -2.298259
C          2.960232       0.538162       1.972873
H          1.940024       0.911961       1.953901
H          3.012890      -0.352196       2.600605
H          3.590671       1.301939       2.433944
C          4.896752      -0.282515       0.655885
H          5.388052      -0.367420      -0.311245
H          5.491570       0.407486       1.260617
H          4.929203      -1.255041       1.149657
C          3.503143       1.612334      -0.205104
H          4.134881       2.316200       0.342695
H          3.912366       1.514546      -1.208444
H          2.512923       2.050676      -0.278752
88
1-tBu-R'(K);B3LYP-D3BJ/def2-TZVP;-2341.218013;0.67498
H         -0.084761      -3.382880       1.407968
H          1.530605      -3.100907       2.029917
H          0.890728      -2.243395       4.234464
H         -0.262059      -0.446166       5.554863
H         -1.766675       1.128957       4.409837
C         -0.483539      -0.186598      -2.252417
C         -2.321330       1.120036       1.746649
P         -2.606453       0.743891       0.049772
P          1.098326      -2.048002      -0.181575
C          0.688349      -2.620548       1.533933
C         -0.394209      -0.502872       4.481279
C         -1.225550       0.377358       3.851581
C         -1.413753       0.316441       2.436415
N         -0.652458      -0.607960       1.734380
C          0.104157      -1.521702       2.381900
C          0.274098      -1.502966       3.747076
Ru        -0.549660      -0.389047      -0.430337
H         -1.455957      -1.611475      -0.692789
O         -0.459298      -0.081877      -3.408120
N          0.764250       1.818892       0.369295
H          0.933832       1.844455       1.365386
H         -2.974995       1.760508       2.322024
H         -0.155441       2.168755       0.147490
C          1.787791       2.348526      -0.397561
C          3.065500       2.681866       0.097162
C          1.588959       2.496401      -1.781963
C          4.085037       3.111592      -0.756942
C          2.591331       2.942566      -2.614028
H          0.639150       2.198514      -2.203077
C          3.856399       3.248703      -2.106981
H          5.045883       3.339822      -0.323274
H          2.394422       3.031770      -3.674348
H          4.647558       3.585798      -2.761522
N          3.396240       2.617774       1.517856
O          2.497307       2.395240       2.329859
O          4.558316       2.796646       1.847841
C         -4.070193      -0.495434      -0.069399
C         -3.124728       2.379541      -0.766695
C          0.916489      -3.625456      -1.219109
C          2.925687      -1.560720      -0.076303
C         -3.779508      -1.596212       0.963536
H         -2.828640      -2.088659       0.774723
H         -3.757833      -1.194971       1.975708
H         -4.572170      -2.346842       0.906262
C         -5.429335       0.113661       0.286073
H         -5.808158       0.764889      -0.499375
H         -6.156859      -0.693138       0.412337
H         -5.392998       0.672520       1.221911
C         -4.149202      -1.139959      -1.458624
H         -3.209707      -1.617979      -1.727614
H         -4.930037      -1.906193      -1.453484
H         -4.397944      -0.425121      -2.239898
C         -4.253042       3.108082      -0.019032
H         -4.380518       4.101292      -0.459302
H         -5.207234       2.598926      -0.085619
H         -4.008711       3.247353       1.033726
C         -1.924837       3.332917      -0.734558
H         -1.043899       2.943526      -1.239288
H         -2.191617       4.263936      -1.240130
H         -1.655285       3.583297       0.293022
C         -3.525383       2.145580      -2.226837
H         -4.471321       1.614027      -2.307335
H         -3.649891       3.108943      -2.728908
H         -2.767477       1.579573      -2.769577
C         -0.577806      -3.907633      -1.440783
H         -1.134821      -3.973671      -0.505758
H         -1.044973      -3.143149      -2.054957
H         -0.674506      -4.868167      -1.953410
C          1.519496      -4.867520      -0.544622
H          1.355130      -5.731685      -1.193495
H          2.587427      -4.786871      -0.373426
H          1.036969      -5.084570       0.408402
C          1.559530      -3.407557      -2.594988
H          1.302746      -4.246988      -3.246078
H          1.193079      -2.496687      -3.069322
H          2.645249      -3.357106      -2.541165
C          3.930795      -2.706291       0.067399
H          4.000483      -3.318492      -0.829365
H          4.921221      -2.278071       0.245650
H          3.701240      -3.352524       0.915090
C          3.045801      -0.677482       1.173581
H          2.267662       0.075610       1.214213
H          2.983070      -1.259024       2.091858
H          4.016063      -0.176406       1.166753
C          3.274844      -0.728376      -1.317433
H          2.563070       0.077966      -1.468942
H          4.266155      -0.286279      -1.191448
H          3.291772      -1.329990      -2.224019
88
1-tBu-TS'(K);B3LYP-D3BJ/def2-TZVP;-2341.19437;0.670635;-1477.1936
H          1.410630      -3.196838       1.304861
H          2.741399      -2.331522       2.057913
H          1.646885      -1.894746       4.237393
H         -0.118520      -0.630138       5.465728
H         -1.933292       0.476968       4.193971
H         -2.976395       0.979052       1.963894
H         -1.177582       1.365969       0.737303
C         -0.050485      -0.618321      -2.347500
C         -2.153579       0.505689       1.437062
P         -2.461100      -0.418598      -0.086238
P          2.051773      -1.428844      -0.171760
C          1.811135      -2.200257       1.506593
C         -0.143738      -0.691841       4.385239
C         -1.156358      -0.074150       3.683669
C         -1.181696      -0.154463       2.282355
N         -0.181484      -0.829342       1.640290
C          0.799058      -1.446792       2.322704
C          0.848716      -1.398015       3.705126
Ru        -0.129950      -0.683561      -0.518178
H         -0.403361      -2.225449      -0.707402
O          0.023529      -0.631703      -3.504651
N          0.000859       1.530518       0.221224
H          0.448048       1.567700       1.129308
C          0.321345       2.694432      -0.436938
C          0.196741       2.752623      -1.842274
C          0.773627       3.891596       0.187062
C          0.484579       3.886300      -2.564643
H         -0.111703       1.850197      -2.345751
C          1.062134       5.042674      -0.555536
C          0.923201       5.050757      -1.923612
H          0.382544       3.866368      -3.642375
H          1.399132       5.917315      -0.021388
H          1.159078       5.940297      -2.490630
N          0.953619       4.001378       1.622778
O          0.912566       2.976995       2.316350
O          1.146954       5.110108       2.106742
C         -3.402738      -2.018089       0.361903
C         -3.575686       0.686860      -1.152379
C          2.675033      -2.886347      -1.218588
C          3.465645      -0.183056       0.074822
C         -2.457200      -2.957931       1.129664
H         -1.553598      -3.173195       0.566444
H         -2.173066      -2.548094       2.096984
H         -2.987871      -3.896147       1.312021
C         -4.603470      -1.767737       1.285772
H         -5.426715      -1.257957       0.798391
H         -4.980014      -2.730614       1.641362
H         -4.309935      -1.187702       2.161560
C         -3.834731      -2.735416      -0.922184
H         -4.250615      -3.714130      -0.667939
H         -4.599965      -2.188455      -1.469794
H         -2.983657      -2.896791      -1.585830
C         -5.063649       0.650678      -0.785757
H         -5.582643       1.404093      -1.384446
H         -5.527355      -0.308515      -1.003106
H         -5.233448       0.892494       0.263179
C         -3.107115       2.138862      -0.999442
H         -2.060854       2.259047      -1.252479
H         -3.683164       2.763430      -1.687136
H         -3.263445       2.516846       0.009678
C         -3.404441       0.280556      -2.623613
H         -3.670119      -0.758894      -2.806047
H         -4.053779       0.904371      -3.243634
H         -2.380406       0.425270      -2.958646
C          3.730077      -3.744121      -0.501994
H          4.011109      -4.571007      -1.159220
H          4.635786      -3.200671      -0.257916
H          3.337431      -4.183482       0.415446
C          1.495208      -3.812382      -1.553313
H          0.988556      -4.181753      -0.661503
H          0.754294      -3.319657      -2.174803
H          1.885543      -4.677316      -2.096104
C          4.878611      -0.762278       0.193544
H          5.223337      -1.234134      -0.723449
H          5.568429       0.056601       0.415568
H          4.960167      -1.481887       1.008762
C          3.181615       0.576295       1.378457
H          2.180550       0.985494       1.416759
H          3.325261      -0.050756       2.257906
H          3.876783       1.415335       1.456425
C          3.411481       0.809191      -1.095845
H          2.432412       1.274842      -1.172150
H          4.151944       1.597135      -0.935725
H          3.632329       0.334357      -2.050494
C          3.234516      -2.352263      -2.544858
H          4.155082      -1.787741      -2.414006
H          3.458984      -3.197054      -3.200971
H          2.511127      -1.719625      -3.058667
88
1-tBu-P'(K);B3LYP-D3BJ/def2-TZVP;-2341.238362;0.676225
H          2.723707      -2.264980       1.249428
H          3.498472      -0.953731       2.125227
H          2.319380      -1.264356       4.242733
H          0.168291      -1.158811       5.495448
H         -1.959451      -0.989090       4.212723
H         -3.027653      -1.410311       2.013875
C          0.280302      -0.486627      -2.319128
C         -2.228802      -0.867075       1.509088
P         -1.942488      -1.420573      -0.239433
P          2.532115      -0.289835      -0.080985
C          2.624256      -1.213200       1.529657
C          0.178937      -1.111067       4.414594
C         -1.005740      -1.014649       3.705532
C         -0.966376      -0.935139       2.319567
N          0.210304      -0.928346       1.660267
C          1.367784      -1.077653       2.336167
C          1.378516      -1.160367       3.721066
Ru         0.242278      -0.597972      -0.490816
H          0.697861      -2.125406      -0.654431
O          0.317001      -0.481871      -3.476451
N         -0.440259       1.396484       0.113811
H         -0.718568       1.417302       1.085950
H         -2.541329       0.178058       1.442912
C         -0.723025       2.568178      -0.423593
C         -1.337857       3.677737       0.275815
C         -0.433016       2.821733      -1.806882
C         -1.562271       4.911419      -0.365877
C         -0.673160       4.024294      -2.402764
H         -0.002074       2.009446      -2.372242
C         -1.236730       5.100376      -1.681047
H         -2.010916       5.699727       0.218670
H         -0.426540       4.152934      -3.450124
H         -1.417952       6.051673      -2.161154
N         -1.772608       3.574637       1.622021
O         -1.638551       2.483376       2.232411
O         -2.289504       4.547383       2.178022
C         -2.056323      -3.315746      -0.168051
C         -3.439897      -0.723873      -1.163853
C          3.779862      -1.224139      -1.165750
C          3.218517       1.420531       0.368687
C         -1.140332      -3.810504       0.963663
H         -0.120809      -3.455739       0.834159
H         -1.497455      -3.508411       1.948049
H         -1.127238      -4.902832       0.941783
C         -3.464602      -3.853962       0.106707
H         -4.148994      -3.672601      -0.718525
H         -3.404935      -4.936463       0.246390
H         -3.898024      -3.433255       1.014857
C         -1.526176      -3.902161      -1.485387
H         -1.508227      -4.992187      -1.404525
H         -2.147756      -3.645098      -2.339366
H         -0.513715      -3.555195      -1.682265
C         -4.759094      -0.847718      -0.387812
H         -5.552611      -0.387552      -0.982260
H         -5.051789      -1.874036      -0.190347
H         -4.719769      -0.311551       0.560246
C         -3.183574       0.768032      -1.405646
H         -3.084334       1.328802      -0.479481
H         -2.286798       0.937043      -1.993712
H         -4.034357       1.178754      -1.954756
C         -3.561133      -1.403330      -2.534177
H         -3.885217      -2.439485      -2.462175
H         -4.306868      -0.866765      -3.125419
H         -2.619740      -1.370076      -3.083986
C          3.139058      -2.529588      -1.661153
H          2.281947      -2.345842      -2.301223
H          3.890001      -3.080344      -2.233784
H          2.808271      -3.168059      -0.842220
C          5.071747      -1.605806      -0.426047
H          5.721087      -2.147908      -1.118168
H          5.628098      -0.750043      -0.059974
H          4.875308      -2.271214       0.415127
C          4.111692      -0.369503      -2.396738
H          4.690490      -0.971665      -3.101359
H          3.209213      -0.037358      -2.910499
H          4.708550       0.504799      -2.145652
C          4.717765       1.472865       0.676811
H          5.332730       1.291016      -0.202199
H          4.959515       2.475698       1.038927
H          5.009039       0.769133       1.457758
C          2.463610       1.884912       1.625714
H          1.387053       1.833783       1.493363
H          2.743153       1.310553       2.508922
H          2.725051       2.927692       1.819989
C          2.896563       2.392203      -0.773149
H          3.188922       3.402249      -0.475083
H          3.431601       2.150672      -1.689280
H          1.834132       2.406378      -0.990766
89
1-tBu-R'(L);B3LYP-D3BJ/def2-TZVP;-2473.821471;0.674224
H          1.228372       2.972847       1.993802
H         -0.458750       3.266445       2.370572
H         -0.594349       1.871779       4.385730
H         -0.466548      -0.430719       5.375391
H          0.484637      -2.275500       4.053928
C          0.998089       0.513995      -2.247485
C          1.431256      -2.065750       1.507926
P          2.156014      -1.559956      -0.020801
P         -0.055675       2.515028       0.030164
C          0.217623       2.576832       1.867220
C         -0.133911      -0.255899       4.359399
C          0.389896      -1.285098       3.630285
C          0.834048      -1.074295       2.289075
N          0.646465       0.191771       1.752087
C          0.185474       1.212706       2.505494
C         -0.226673       1.036994       3.807769
Ru         0.840714       0.390350      -0.425753
H          2.189682       1.152053      -0.347681
O          1.116334       0.601651      -3.399097
N         -1.279008      -1.164726      -0.045775
H         -1.512686      -1.040965       0.929511
H          1.660178      -3.012152       1.977323
H         -0.626229      -1.940150      -0.083366
C         -2.404906      -1.338125      -0.887216
C         -3.679537      -1.672798      -0.402622
C         -2.246444      -1.142740      -2.257427
C         -4.757794      -1.769922      -1.278776
C         -3.317608      -1.267458      -3.126550
H         -1.272489      -0.857262      -2.626072
C         -4.583279      -1.568191      -2.638873
H         -5.733189      -2.020936      -0.888962
H         -3.164799      -1.105865      -4.185565
H         -5.427453      -1.648257      -3.309887
C         -3.882766      -2.006117       1.049767
F         -3.516121      -0.994118       1.877981
F         -5.163334      -2.291226       1.341370
F         -3.146668      -3.078965       1.423007
C          3.987171      -1.104497       0.317215
C          2.107157      -3.070602      -1.168088
C          0.909452       4.027807      -0.591452
C         -1.915028       2.825363      -0.177584
C          3.977260      -0.172284       1.539410
H          3.382263       0.720388       1.359253
H          3.580560      -0.673313       2.420909
H          5.004339       0.136468       1.751423
C          4.853177      -2.317194       0.669829
H          5.036250      -2.962322      -0.187537
H          5.826875      -1.969645       1.026865
H          4.404346      -2.912012       1.466603
C          4.609219      -0.340524      -0.858217
H          4.011039       0.530587      -1.119460
H          5.605883       0.007068      -0.570769
H          4.720998      -0.952383      -1.749627
C          2.501936      -4.375235      -0.462483
H          2.383631      -5.206242      -1.164133
H          3.531546      -4.379887      -0.119115
H          1.854138      -4.571609       0.391270
C          2.992760      -2.842812      -2.398354
H          4.051614      -2.861269      -2.151399
H          2.812800      -3.641788      -3.122581
H          2.767987      -1.894081      -2.887188
C          0.665782      -3.244935      -1.660815
H         -0.006282      -3.513951      -0.844417
H          0.297760      -2.351156      -2.158168
H          0.629906      -4.066411      -2.380557
C          2.411608       3.703486      -0.574840
H          2.759177       3.377763       0.405955
H          2.663611       2.927723      -1.291966
H          2.962137       4.610324      -0.838322
C          0.706497       5.279638       0.276550
H          1.313192       6.090942      -0.134048
H         -0.321734       5.623123       0.302468
H          1.037894       5.118429       1.302468
C          0.513275       4.322172      -2.044191
H          1.187429       5.079780      -2.451826
H          0.597663       3.433053      -2.669771
H         -0.500468       4.709079      -2.127884
C         -2.407933       4.247885       0.097301
H         -2.056903       4.964574      -0.642182
H         -3.500929       4.250258       0.057735
H         -2.119764       4.599481       1.088454
C         -2.612327       1.887658       0.815703
H         -2.239385       0.875721       0.731061
H         -2.482433       2.207897       1.848519
H         -3.683351       1.869548       0.602664
C         -2.309355       2.408022      -1.600761
H         -3.397065       2.448789      -1.701760
H         -1.879096       3.059302      -2.358917
H         -1.990981       1.390744      -1.811921
89
1-tBu-TS'(L);B3LYP-D3BJ/def2-TZVP;-2473.797614;0.672299;-1704.2197
H         -3.349502       0.928354       1.611143
H         -3.492356      -0.691187       2.278255
H         -2.256316      -0.273203       4.393506
H         -0.043370       0.176147       5.455204
H          1.852975       0.931123       4.049192
H          2.690468       1.571870       1.776206
H          1.748126       0.058563       0.551546
C         -0.746681       0.708226      -2.307696
C          1.761389       1.271611       1.304481
P          1.132167       2.189911      -0.125525
P         -2.549287      -0.604935      -0.041536
C         -2.837703      -0.032314       1.708975
C         -0.172010       0.303296       4.387764
C          0.886994       0.723432       3.611409
C          0.712427       0.887756       2.228718
N         -0.499081       0.592612       1.676233
C         -1.541007       0.201205       2.431277
C         -1.411355       0.046189       3.800776
Ru        -0.608442       0.615120      -0.481720
H         -1.622109       1.831740      -0.436048
O         -0.870219       0.805928      -3.456551
N          1.053207      -0.938683      -0.026697
H          0.820371      -1.362891       0.861632
C          1.706422      -1.887287      -0.811561
C          1.502542      -1.923665      -2.197589
C          2.605257      -2.839920      -0.272595
C          2.149237      -2.839389      -3.006999
H          0.802319      -1.221553      -2.621992
C          3.243967      -3.765746      -1.093583
C          3.025451      -3.772559      -2.461862
H          1.956585      -2.832974      -4.072587
H          3.922701      -4.480875      -0.651876
H          3.527671      -4.495275      -3.090010
C          2.910427      -2.840075       1.193646
F          1.797576      -3.021016       1.963963
F          3.456615      -1.670795       1.612053
F          3.770488      -3.811579       1.553400
C          0.525176       3.921518       0.389284
C          2.641489       2.371262      -1.254232
C         -4.148705      -0.085142      -0.924556
C         -2.498261      -2.500600       0.098834
C          1.653403       4.877823       0.787913
H          2.279879       5.161523      -0.054811
H          1.215518       5.795801       1.189802
H          2.288537       4.449362       1.564675
C         -0.398517       3.763506       1.607022
H         -1.231570       3.098663       1.392811
H          0.133280       3.387856       2.479741
H         -0.802550       4.747023       1.860484
C         -0.312203       4.530980      -0.745307
H         -0.760940       5.463945      -0.392867
H          0.276610       4.763172      -1.628591
H         -1.115006       3.855418      -1.037197
C          3.910726       2.795625      -0.501168
H          4.734224       2.859689      -1.217899
H          3.822631       3.762057      -0.014698
H          4.191329       2.056579       0.248177
C          2.346646       3.353803      -2.393942
H          2.282412       4.384587      -2.052794
H          3.159772       3.300356      -3.122235
H          1.421258       3.100553      -2.912810
C          2.920097       1.003982      -1.884479
H          2.075341       0.651666      -2.467909
H          3.779326       1.094519      -2.554027
H          3.162425       0.250851      -1.139658
C         -4.116047       1.429965      -1.179571
H         -3.992602       2.004545      -0.261592
H         -3.314928       1.712236      -1.855163
H         -5.069769       1.719324      -1.628963
C         -5.420592      -0.377022      -0.112840
H         -6.285252      -0.024841      -0.681230
H         -5.572081      -1.431244       0.089662
H         -5.423097       0.157164       0.837719
C         -4.216736      -0.783316      -2.290195
H         -5.052066      -0.368922      -2.860227
H         -3.308145      -0.617502      -2.869250
H         -4.380121      -1.855457      -2.203989
C         -3.838625      -3.208246       0.318257
H         -4.506729      -3.122577      -0.535578
H         -3.645485      -4.273577       0.472228
H         -4.357329      -2.842723       1.205202
C         -1.606015      -2.843591       1.300935
H         -0.646104      -2.343903       1.257680
H         -2.078759      -2.592340       2.249810
H         -1.412628      -3.918576       1.301437
C         -1.830414      -3.040156      -1.173069
H         -1.704226      -4.122364      -1.084397
H         -2.423359      -2.846727      -2.065364
H         -0.849042      -2.597214      -1.318106
89
1-tBu-P'(L);B3LYP-D3BJ/def2-TZVP;-2473.831133;0.677003
H          3.248854      -1.399926       1.457771
H          3.591445       0.140177       2.231218
H          2.447729      -0.327693       4.340691
H          0.298354      -0.741711       5.529853
H         -1.732415      -1.270454       4.188245
H         -2.550002      -2.114565       2.007233
C          0.575881      -0.657906      -2.304732
C         -1.904761      -1.415339       1.475222
P         -1.397888      -1.998556      -0.213268
P          2.584149       0.331166      -0.050071
C          2.851377      -0.398214       1.640580
C          0.343749      -0.768453       4.449113
C         -0.788562      -1.058398       3.706379
C         -0.710687      -1.070460       2.319504
N          0.448937      -0.786658       1.690203
C          1.570551      -0.556489       2.402879
C          1.539703      -0.529605       3.790367
Ru         0.486554      -0.630344      -0.474344
H          1.350722      -1.979379      -0.503658
O          0.665881      -0.741920      -3.456031
N         -0.741111       1.158178      -0.043461
H         -0.994010       1.186134       0.931239
H         -2.487490      -0.509214       1.297286
C         -1.299491       2.164202      -0.726877
C         -2.195944       3.127222      -0.152211
C         -1.038840       2.335328      -2.115343
C         -2.736278       4.161377      -0.915305
C         -1.586509       3.363614      -2.847016
H         -0.382624       1.624515      -2.594318
C         -2.441387       4.301017      -2.259525
H         -3.405349       4.863748      -0.437938
H         -1.345751       3.441558      -3.901005
H         -2.868523       5.108374      -2.837224
C         -2.590495       3.007579       1.273515
F         -1.532988       3.040030       2.142972
F         -3.436690       3.967626       1.688236
F         -3.220166       1.814122       1.558857
C         -1.000387      -3.841971       0.020346
C         -2.983678      -1.810584      -1.227484
C          4.086529      -0.314115      -1.017064
C          2.768646       2.194432       0.253604
C         -0.035986      -3.977983       1.210235
H          0.853494      -3.368048       1.072319
H         -0.505366      -3.709798       2.156749
H          0.274102      -5.023136       1.284095
C         -2.221789      -4.720891       0.310369
H         -2.894489      -4.794869      -0.540747
H         -1.879083      -5.732856       0.541883
H         -2.790823      -4.366549       1.170918
C         -0.273435      -4.361654      -1.229396
H          0.041392      -5.393403      -1.051785
H         -0.905372      -4.357245      -2.113985
H          0.611338      -3.763057      -1.437457
C         -4.255475      -2.220196      -0.470717
H         -5.114650      -2.048839      -1.124407
H         -4.270116      -3.265618      -0.178344
H         -4.407344      -1.610253       0.419698
C         -2.858963      -2.610364      -2.531086
H         -2.898748      -3.685937      -2.371305
H         -3.693453      -2.344357      -3.184079
H         -1.937152      -2.370475      -3.062329
C         -3.121124      -0.330618      -1.601940
H         -3.215657       0.314274      -0.732542
H         -2.274858       0.023153      -2.182361
H         -4.023200      -0.211939      -2.207437
C          3.848013      -1.781226      -1.404907
H          3.001937      -1.893263      -2.075346
H          4.744949      -2.148944      -1.910517
H          3.668250      -2.417210      -0.538220
C          5.399137      -0.265523      -0.219076
H          6.201837      -0.662006      -0.846102
H          5.684938       0.736398       0.081173
H          5.353576      -0.889979       0.673702
C          4.229164       0.494697      -2.313751
H          4.981661       0.019466      -2.947888
H          3.294610       0.522536      -2.874540
H          4.552710       1.517072      -2.130752
C          4.184144       2.680408       0.578003
H          4.860757       2.601318      -0.270472
H          4.129250       3.737909       0.850185
H          4.623811       2.151833       1.425155
C          1.867441       2.536246       1.451190
H          0.851566       2.186795       1.296134
H          2.253312       2.129967       2.386493
H          1.830786       3.622697       1.558673
C          2.237073       2.942489      -0.975396
H          2.240358       4.015577      -0.767718
H          2.847422       2.776169      -1.860912
H          1.216098       2.654000      -1.202519
88
1-tBu-R'(M);B3LYP-D3BJ/def2-TZVP;-2341.215123;0.674177
H          1.719196       3.356707       0.528597
H          0.350757       3.875521       1.497104
H          1.245771       3.297505       3.708244
H          2.020080       1.488801       5.267263
H          2.532623      -0.748408       4.377188
C          0.147800      -0.364140      -2.077185
C          2.352508      -1.472008       1.752254
P          2.375870      -1.507136      -0.013768
P         -0.236634       2.297078      -0.340564
C          0.806220       3.009241       1.019178
C          1.868286       1.273974       4.216353
C          2.146859       0.027971       3.730640
C          1.971450      -0.267064       2.343278
N          1.402258       0.722719       1.552599
C          1.204710       1.969444       2.031283
C          1.414621       2.291469       3.354110
Ru         0.704392       0.146657      -0.402943
H          1.854237       0.933403      -1.099731
O         -0.179604      -0.677466      -3.144756
N         -0.804448      -1.148550       1.005252
H         -0.649624      -0.787642       1.938909
H          2.893359      -2.184075       2.359922
H         -0.214060      -1.964846       0.908980
C         -2.163747      -1.430273       0.750426
C         -3.138358      -1.173634       1.716739
C         -2.550744      -1.928126      -0.496686
C         -4.476904      -1.385400       1.441280
C         -3.884179      -2.158198      -0.774755
H         -1.807892      -2.092535      -1.261671
C         -4.837800      -1.876326       0.195210
H         -5.241042      -1.183664       2.176218
H         -4.197667      -2.532115      -1.737319
H         -2.843635      -0.801510       2.688673
N         -6.254989      -2.096228      -0.104507
O         -6.541115      -2.552934      -1.201796
O         -7.071386      -1.808699       0.759968
C          4.102582      -0.911497      -0.597467
C          2.169144      -3.327455      -0.514170
C          0.105890       3.457675      -1.803470
C         -2.011964       2.573562       0.273651
C          4.400240       0.383059       0.175825
H          3.647625       1.145183      -0.012154
H          4.448491       0.206854       1.249212
H          5.368863       0.769135      -0.152181
C          5.224400      -1.903576      -0.276497
H          5.178323      -2.800880      -0.890612
H          6.188743      -1.426895      -0.473653
H          5.212365      -2.196459       0.774336
C          4.106162      -0.581628      -2.095375
H          3.321476       0.131877      -2.340050
H          5.067748      -0.131887      -2.359259
H          3.972850      -1.459152      -2.722779
C          3.003599      -4.285068       0.348028
H          2.787660      -5.313497       0.043972
H          4.072576      -4.130425       0.244702
H          2.743901      -4.192448       1.402131
C          0.699373      -3.714069      -0.314659
H          0.037148      -3.087929      -0.907836
H          0.551071      -4.747748      -0.635955
H          0.413672      -3.670912       0.738677
C          2.496746      -3.525050      -1.998738
H          3.559708      -3.422580      -2.202716
H          2.203111      -4.534218      -2.299640
H          1.954211      -2.819124      -2.628802
C          0.154995       4.940178      -1.402019
H          0.363794       5.536257      -2.294101
H         -0.775294       5.302743      -0.978633
H          0.954837       5.138975      -0.688591
C          1.471088       3.108521      -2.416219
H          2.279887       3.153185      -1.686662
H          1.474809       2.115977      -2.857040
H          1.689790       3.837103      -3.201277
C         -2.515337       4.019166       0.299936
H         -2.648735       4.433285      -0.697014
H         -3.492381       4.039032       0.791252
H         -1.855041       4.677015       0.865886
C         -2.032380       2.054045       1.719149
H         -1.569162       1.077215       1.793958
H         -1.509990       2.723145       2.400742
H         -3.067485       1.967824       2.055661
C         -2.958532       1.721363      -0.583322
H         -2.600943       0.700307      -0.678787
H         -3.946742       1.692202      -0.117752
H         -3.076701       2.126565      -1.585849
C         -0.959743       3.239183      -2.885764
H         -1.935286       3.619876      -2.590279
H         -0.661685       3.772184      -3.792014
H         -1.061938       2.184180      -3.141652
88
1-tBu-TS'(M);B3LYP-D3BJ/def2-TZVP;-2341.194891;0.670461;-1609.6138
H         -3.098998      -2.439365       0.347275
H         -2.217229      -3.471752       1.461831
H         -3.037076      -2.415830       3.554303
H         -2.965875      -0.413302       5.041047
H         -2.062080       1.722409       4.167706
H         -1.067784       2.986792       2.236728
H          0.282076       1.498921       1.354216
C          0.045038      -0.032617      -2.165844
C         -1.020654       2.089210       1.627394
P         -1.365793       2.187053      -0.149667
P         -0.799569      -2.401362      -0.304650
C         -2.183216      -2.516831       0.938554
C         -2.596814      -0.351781       4.025052
C         -2.093512       0.839091       3.545527
C         -1.622192       0.914618       2.224557
N         -1.654420      -0.208533       1.446293
C         -2.156354      -1.368138       1.906439
C         -2.638276      -1.476248       3.200329
Ru        -0.712060      -0.081633      -0.495810
H         -2.077449      -0.300388      -1.259739
O          0.479252      -0.044645      -3.239454
N          1.005433       0.462188       0.978876
H          0.858154      -0.048641       1.841811
C          2.368675       0.522436       0.751584
C          2.886290       0.824122      -0.521652
C          3.289405       0.261811       1.787855
C          4.245627       0.878224      -0.745595
H          2.201611       0.984917      -1.339127
C          4.649505       0.306366       1.570504
C          5.126605       0.620590       0.300852
H          4.639992       1.101383      -1.725387
H          5.352642       0.104247       2.364314
H          2.912763       0.020525       2.774664
C         -3.224126       2.547269      -0.387785
C         -0.351607       3.657488      -0.795834
C         -1.469459      -3.404229      -1.771213
C          0.638288      -3.350454       0.498823
N          6.558729       0.666983       0.064318
O          7.307473       0.414826       1.003672
O          6.949069       0.955965      -1.062196
C         -4.036725       1.315537       0.047851
H         -3.728641       0.418128      -0.481070
H         -3.957966       1.133062       1.118034
H         -5.089012       1.509275      -0.175845
C         -3.726497       3.718348       0.469211
H         -3.365506       4.684928       0.137347
H         -4.818461       3.744216       0.423220
H         -3.446648       3.587170       1.515414
C         -3.503336       2.788564      -1.876058
H         -4.582140       2.869772      -2.033766
H         -3.049703       3.706640      -2.244481
H         -3.138999       1.956912      -2.481258
C         -1.007473       5.031128      -0.613016
H         -0.292612       5.794804      -0.930574
H         -1.901992       5.156386      -1.218092
H         -1.257352       5.230731       0.428608
C          0.986784       3.699367      -0.047077
H          1.531657       2.766263      -0.117227
H          1.610677       4.475007      -0.498312
H          0.857564       3.943798       1.006205
C         -0.067194       3.427877      -2.287524
H         -0.977165       3.335997      -2.877934
H          0.500087       4.276560      -2.678130
H          0.522363       2.528778      -2.446342
C         -2.511608      -2.562216      -2.523714
H         -3.332250      -2.242332      -1.881396
H         -2.073547      -1.674272      -2.968285
H         -2.934148      -3.178721      -3.321360
C         -2.163242      -4.709472      -1.350124
H         -2.533728      -5.211358      -2.247496
H         -1.505837      -5.403046      -0.837920
H         -3.025508      -4.519896      -0.710295
C         -0.322007      -3.702399      -2.746683
H         -0.736482      -4.142786      -3.656866
H          0.208150      -2.794223      -3.032529
H          0.398244      -4.409691      -2.341568
C          0.524563      -4.877905       0.521520
H          0.561821      -5.318531      -0.471669
H          1.371156      -5.279734       1.085056
H         -0.384885      -5.216165       1.019410
C          0.728177      -2.889277       1.961752
H          0.756466      -1.809536       2.050521
H         -0.105291      -3.256048       2.560023
H          1.649447      -3.280800       2.398658
C          1.926273      -2.939669      -0.229784
H          2.787788      -3.372458       0.284802
H          1.944636      -3.290871      -1.259755
H          2.047938      -1.859896      -0.242404
88
1-tBu-P'(M);B3LYP-D3BJ/def2-TZVP;-2341.231793;0.674987
H          3.089766       2.431731       0.400614
H          2.194271       3.454857       1.511836
H          3.052187       2.434893       3.565326
H          3.156275       0.434408       5.045150
H          2.371897      -1.756651       4.157662
H          1.898001      -3.061872       2.114351
C          0.064907      -0.066584      -2.142313
C          1.327362      -2.237821       1.686241
P          1.341988      -2.191158      -0.172128
P          0.796779       2.391946      -0.270277
C          2.167589       2.502888       0.983302
C          2.752048       0.358542       4.044348
C          2.310513      -0.860680       3.556137
C          1.782779      -0.931351       2.273137
N          1.683696       0.173840       1.504369
C          2.161408       1.355019       1.947013
C          2.688423       1.475327       3.226198
Ru         0.718311       0.049975      -0.431497
H          2.154322       0.273924      -1.100614
O         -0.273205      -0.136948      -3.246106
N         -1.079598      -0.273675       0.816007
H         -0.860993      -0.359110       1.801637
H          0.278385      -2.401769       1.943463
C         -2.399102      -0.356591       0.633197
C         -3.299981      -0.548911       1.726299
C         -2.992117      -0.260969      -0.659356
C         -4.655680      -0.634633       1.545644
C         -4.350139      -0.348334      -0.837508
H         -2.351012      -0.110492      -1.514347
C         -5.197773      -0.535695       0.258620
H         -5.323037      -0.778072       2.382584
H         -4.784471      -0.273613      -1.823542
H         -2.886644      -0.624176       2.726534
N         -6.613580      -0.625398       0.067587
O         -7.331822      -0.791296       1.057928
O         -7.060818      -0.533225      -1.078844
C          3.142356      -2.566246      -0.645558
C          0.232948      -3.648944      -0.646094
C          1.499766       3.375231      -1.735280
C         -0.611761       3.367885       0.542161
C          4.057377      -1.631372       0.162777
H          3.789935      -0.587617       0.016457
H          4.040330      -1.855106       1.229474
H          5.084057      -1.772053      -0.183209
C          3.582987      -4.006412      -0.362720
H          3.079590      -4.729310      -0.999998
H          4.654664      -4.090630      -0.560508
H          3.422337      -4.291271       0.677961
C          0.441455      -4.896266       0.224804
H         -0.259317      -5.667358      -0.104946
H          1.441774      -5.312079       0.155695
H          0.223284      -4.696804       1.274152
C         -1.222910      -3.198286      -0.478074
H         -1.462251      -2.917913       0.544932
H         -1.462098      -2.350152      -1.111539
H         -1.875165      -4.028199      -0.759952
C          0.443197      -3.993805      -2.126771
H         -0.330202      -4.701883      -2.432766
H          0.349991      -3.112410      -2.762165
H          1.407462      -4.460375      -2.317676
C          3.346077      -2.244518      -2.134101
H          4.403176      -2.372034      -2.381194
H          2.773727      -2.898787      -2.786764
H          3.065032      -1.215385      -2.349030
C         -0.399884       4.880799       0.648981
H         -0.415035       5.375115      -0.319877
H         -1.218718       5.301541       1.238564
H          0.530145       5.138740       1.157725
C         -0.764103       2.814339       1.968846
H         -0.890202       1.735877       1.961570
H          0.081957       3.076013       2.605017
H         -1.658357       3.253049       2.416973
C         -1.908405       3.084435      -0.227468
H         -2.748138       3.530469       0.310996
H         -1.897174       3.509178      -1.228830
H         -2.099215       2.019502      -0.310278
C          2.230203       4.660777      -1.315725
H          2.601707       5.157790      -2.215313
H          1.595606       5.367019      -0.792094
H          3.096178       4.448350      -0.688087
C          2.514895       2.504450      -2.490914
H          3.327209       2.160225      -1.850922
H          2.051132       1.629064      -2.934397
H          2.951331       3.109121      -3.290146
C          0.358562       3.711264      -2.705414
H         -0.323148       4.456755      -2.301932
H          0.784274       4.119070      -3.625358
H         -0.216861       2.824842      -2.973216
89
1-tBu-R'(N);B3LYP-D3BJ/def2-TZVP;-2473.819891;0.674222
H          2.208000       3.231582       0.507133
H          0.905843       3.872760       1.493836
H          1.777459       3.224734       3.694285
H          2.420917       1.360415       5.247869
H          2.727104      -0.914330       4.358022
C          0.292883      -0.339227      -2.066422
C          2.441955      -1.626326       1.739244
P          2.427609      -1.671052      -0.026654
P          0.154122       2.346218      -0.328697
C          1.275471       2.968037       1.012893
C          2.234297       1.156742       4.200300
C          2.398256      -0.109472       3.714813
C          2.174979      -0.392204       2.331563
N          1.679209       0.640406       1.546488
C          1.596818       1.900477       2.023340
C          1.854261       2.207003       3.341595
Ru         0.903709       0.121695      -0.397846
H          2.113000       0.807110      -1.106973
O         -0.063613      -0.621563      -3.133813
N         -0.682125      -1.006709       1.017497
H         -0.506871      -0.615631       1.935249
H          2.928529      -2.381399       2.340906
H         -0.180564      -1.885776       0.988970
C         -2.070058      -1.180211       0.774019
C         -3.010491      -0.865988       1.752297
C         -2.508338      -1.629794      -0.470780
C         -4.366278      -0.973423       1.486498
C         -3.861544      -1.754136      -0.731339
H         -1.789886      -1.841694      -1.247418
C         -4.797584      -1.419679       0.243245
H         -5.087493      -0.720689       2.250925
H         -4.190826      -2.098169      -1.701758
H         -2.679234      -0.530423       2.726204
C         -6.262361      -1.480640      -0.070418
F         -6.706353      -0.325806      -0.625801
F         -7.013654      -1.688043       1.030832
F         -6.557023      -2.463181      -0.945940
C          4.190104      -1.238734      -0.645853
C          2.045827      -3.467676      -0.510150
C          0.580155       3.467441      -1.802367
C         -1.580310       2.789834       0.307729
C          4.617968       0.026623       0.114673
H          3.932967       0.852348      -0.063041
H          4.670646      -0.149750       1.187843
H          5.610822       0.323110      -0.233682
C          5.224410      -2.326415      -0.341334
H          5.086177      -3.217571      -0.950602
H          6.223677      -1.938738      -0.558961
H          5.206459      -2.614178       0.710813
C          4.194649      -0.916513      -2.145486
H          3.468977      -0.139975      -2.379957
H          5.186082      -0.551317      -2.429030
H          3.976098      -1.782372      -2.765441
C          2.812288      -4.493538       0.336561
H          2.496694      -5.499348       0.043934
H          3.887873      -4.436540       0.206220
H          2.588285      -4.374172       1.396152
C          0.553225      -3.719817      -0.270437
H          0.301149      -3.644644       0.789511
H         -0.066914      -3.040075      -0.849193
H          0.305621      -4.738118      -0.579690
C          2.317931      -3.698663      -2.001026
H          3.380591      -3.691294      -2.231185
H          1.928879      -4.678906      -2.289322
H          1.824878      -2.949387      -2.621543
C          1.901743       2.997907      -2.429818
H          2.720656       2.976379      -1.710643
H          1.814422       2.006421      -2.863851
H          2.172017       3.700924      -3.222187
C          0.765757       4.941989      -1.411000
H          1.023064       5.511002      -2.308122
H         -0.125048       5.390740      -0.985642
H          1.584344       5.071611      -0.702855
C         -0.513645       3.338319      -2.870835
H         -0.181412       3.839174      -3.783592
H         -0.710546       2.295098      -3.119458
H         -1.448679       3.803800      -2.565956
C         -1.947342       4.276440       0.322137
H         -2.053061       4.689487      -0.678481
H         -2.912841       4.391891       0.823113
H         -1.222649       4.876666       0.873070
C         -1.632257       2.296114       1.761829
H         -1.257497       1.284085       1.862187
H         -1.048362       2.930499       2.426765
H         -2.668207       2.308077       2.106968
C         -2.614276       2.022697      -0.527894
H         -3.595898       2.095114      -0.053315
H         -2.703057       2.425439      -1.534515
H         -2.359727       0.970876      -0.612705
89
1-tBu-TS'(N);B3LYP-D3BJ/def2-TZVP;-2473.796391;0.669927;-1692.5148
H          3.448098       2.261351       0.348900
H          2.635239       3.337525       1.474607
H          3.405576       2.219634       3.554268
H          3.217566       0.217014       5.030817
H          2.173559      -1.851940       4.152360
H          1.087380      -3.038677       2.220740
H         -0.153338      -1.479072       1.357314
C          0.162790       0.063814      -2.166318
C          1.092707      -2.136303       1.616501
P          1.431890      -2.248250      -0.162058
P          1.147259       2.364413      -0.291712
C          2.541455       2.389840       0.945286
C          2.838984       0.184789       4.016935
C          2.257676      -0.969011       3.534506
C          1.774281      -1.006648       2.216674
N          1.873510       0.115872       1.443907
C          2.449977       1.238811       1.906647
C          2.946305       1.308954       3.197989
Ru         0.919188       0.057462      -0.496137
H          2.300525       0.196901      -1.256674
O         -0.266773       0.108520      -3.241505
N         -0.821860      -0.387812       0.964103
H         -0.646663       0.115652       1.825784
C         -2.193008      -0.366222       0.739148
C         -2.731851      -0.603889      -0.534712
C         -3.095201      -0.085917       1.781687
C         -4.097423      -0.579079      -0.750107
H         -2.062412      -0.779358      -1.361979
C         -4.459551      -0.052608       1.564882
C         -4.975528      -0.301014       0.294572
H         -4.483579      -0.755853      -1.744696
H         -5.129379       0.173308       2.383504
H         -2.705794       0.112083       2.773501
C         -6.451468      -0.316854       0.069278
F         -6.786117       0.029364      -1.193427
F         -7.109255       0.526424       0.897574
F         -6.994967      -1.545645       0.278280
C          3.263872      -2.726699      -0.399116
C          0.326753      -3.647518      -0.815342
C          1.869370       3.335509      -1.755560
C         -0.226389       3.394376       0.524750
C          4.152849      -1.550859       0.041768
H          3.900019      -0.632931      -0.481287
H          4.086948      -1.370000       1.113078
H          5.190711      -1.808712      -0.184899
C          3.688838      -3.930572       0.454277
H          3.268651      -4.870986       0.116804
H          4.777218      -4.025055       0.411473
H          3.414196      -3.786705       1.500188
C          3.530237      -2.981090      -1.887510
H          4.601964      -3.131119      -2.043474
H          3.019149      -3.867127      -2.259291
H          3.221410      -2.125959      -2.490881
C          0.889194      -5.061512      -0.629951
H          0.125735      -5.776463      -0.948054
H          1.774677      -5.246461      -1.233178
H          1.123565      -5.275879       0.412391
C         -1.015600      -3.598287      -0.074574
H         -1.494263      -2.629735      -0.147740
H         -1.688048      -4.330078      -0.529531
H         -0.909616      -3.850545       0.979510
C          0.065330      -3.398607      -2.308241
H          0.982049      -3.362042      -2.894237
H         -0.551264      -4.210355      -2.702901
H         -0.467611      -2.464895      -2.467653
C          2.856878       2.438020      -2.517401
H          3.660088       2.067370      -1.880437
H          2.365715       1.579062      -2.963215
H          3.310943       3.032832      -3.314322
C          2.640762       4.595463      -1.331570
H          3.035512       5.079568      -2.228446
H          2.028109       5.323825      -0.812221
H          3.493835       4.352117      -0.697682
C         -0.020362       4.911940       0.555874
H         -0.037869       5.360710      -0.434320
H         -0.837096       5.360556       1.128248
H          0.911451       5.191224       1.048983
C         -0.336110       2.930027       1.985254
H         -0.426307       1.853155       2.067002
H          0.519949       3.244563       2.581527
H         -1.231424       3.371200       2.428887
C         -1.540835       3.066678      -0.198719
H         -1.730532       1.996803      -0.214071
H         -2.371106       3.550556       0.321875
H         -1.542229       3.422563      -1.227318
C          0.737428       3.706414      -2.724243
H          0.061346       4.452118      -2.311779
H          1.173442       4.127333      -3.633671
H          0.153918       2.832592      -3.013107
89
1-tBu-P'(N);B3LYP-D3BJ/def2-TZVP;-2473.828231;0.674117
H          3.416595       2.292670       0.372493
H          2.582356       3.359892       1.490574
H          3.407145       2.302971       3.538529
H          3.418961       0.304073       5.024468
H          2.512839      -1.845427       4.151044
H          1.946873      -3.131752       2.121128
C          0.260239      -0.059901      -2.141020
C          1.423913      -2.278246       1.689848
P          1.431173      -2.241604      -0.168481
P          1.117949       2.361895      -0.276505
C          2.504761       2.409587       0.963900
C          3.004147       0.246135       4.026760
C          2.495345      -0.949666       3.546302
C          1.955567      -0.996940       2.267085
N          1.910673       0.108770       1.494431
C          2.450749       1.265138       1.930128
C          2.992513       1.362165       3.205188
Ru         0.928526       0.027890      -0.435315
H          2.372434       0.177366      -1.115046
O         -0.086417      -0.115281      -3.243742
N         -0.871697      -0.205678       0.828117
H         -0.657375      -0.297288       1.813453
H          0.367367      -2.376057       1.950079
C         -2.201731      -0.217775       0.644431
C         -3.111143      -0.356165       1.731888
C         -2.791185      -0.094136      -0.641462
C         -4.474917      -0.370043       1.546839
C         -4.158776      -0.110559      -0.816478
H         -2.147728       0.023831      -1.500092
C         -5.027215      -0.243906       0.268279
H         -5.128561      -0.472822       2.403542
H         -4.564495      -0.010975      -1.814893
H         -2.707047      -0.446446       2.734961
C         -6.494224      -0.324557       0.066989
F         -6.910827       0.340118      -1.038079
F         -6.948716      -1.605041      -0.087491
F         -7.196000       0.178222       1.113975
C          3.206205      -2.719239      -0.648318
C          0.243649      -3.641015      -0.629524
C          1.853552       3.312443      -1.747802
C         -0.233853       3.405785       0.548875
C          4.175640      -1.830015       0.147842
H          3.964719      -0.774494      -0.006428
H          4.151556      -2.043657       1.216478
H          5.191365      -2.029792      -0.201763
C          3.569400      -4.179072      -0.357476
H          3.021669      -4.878311      -0.984526
H          4.633316      -4.323960      -0.562586
H          3.401444      -4.446046       0.686809
C          3.418591      -2.418449      -2.140024
H          3.188218      -1.377775      -2.360100
H          4.466752      -2.600652      -2.391355
H          2.810503      -3.047414      -2.785225
C          0.385143      -4.890150       0.252096
H         -0.353899      -5.626758      -0.073210
H          1.362889      -5.357720       0.189905
H          0.174767      -4.670218       1.298908
C         -1.185184      -3.110409      -0.464420
H         -1.405849      -2.802939       0.554662
H         -1.379609      -2.257379      -1.106594
H         -1.882036      -3.907181      -0.735712
C          0.432651      -4.009959      -2.107168
H          1.370193      -4.529076      -2.295574
H         -0.378486      -4.678033      -2.405632
H          0.385596      -3.130084      -2.749729
C          2.820983       2.395409      -2.511185
H          3.622243       2.015198      -1.877722
H          2.313754       1.541074      -2.947899
H          3.277201       2.978326      -3.315686
C          2.646066       4.563567      -1.337059
H          3.033185       5.041146      -2.240697
H          2.049079       5.299496      -0.810104
H          3.506200       4.312514      -0.715658
C          0.720922       3.699833      -2.708820
H          1.157083       4.085468      -3.633541
H          0.102392       2.840592      -2.969041
H          0.078309       4.477082      -2.300926
C          0.053528       4.906055       0.655900
H          0.052060       5.402825      -0.311966
H         -0.737219       5.365172       1.255308
H          1.000675       5.116942       1.154818
C         -0.402159       2.855951       1.975076
H         -0.584852       1.785324       1.961386
H          0.461999       3.070494       2.604706
H         -1.268390       3.339410       2.432433
C         -1.549578       3.187872      -0.209311
H         -2.360420       3.678040       0.335315
H         -1.524858       3.609353      -1.211909
H         -1.796079       2.133952      -0.286457
90
1-tBu-R'(O);B3LYP-D3BJ/def2-TZVP;-2545.815209;0.670956
H          0.119153       3.676121       1.471935
H         -1.002216       2.332626       1.430551
H          0.836967       3.120121       3.739075
H          2.291936       1.653598       5.167211
H          3.132374      -0.472300       4.255575
C          0.451160      -0.543951      -2.156404
C          2.661879      -1.426094       1.789887
P          2.395496      -1.778744       0.092542
P          0.291525       2.283983      -0.579279
C          0.029229       2.620782       1.216054
C          2.044737       1.356816       4.155298
C          2.510808       0.179051       3.656789
C          2.201014      -0.227985       2.319449
N          1.412862       0.625074       1.550403
C          0.943194       1.786708       2.078947
C          1.236907       2.192799       3.357108
Ru         0.944248       0.031056      -0.481526
H          2.238087       0.545446      -1.140178
O          0.122241      -0.918635      -3.202635
N         -1.167476      -0.815204       1.016456
H         -1.031383      -0.310026       1.878817
H          3.304470      -2.038450       2.407133
H         -0.505463      -1.555470       0.829834
C         -2.449525      -1.027150       0.611469
C         -3.593197      -0.481686       1.245414
C         -2.678064      -1.806750      -0.544060
C         -4.874301      -0.716755       0.760117
C         -3.938981      -2.038856      -1.027213
H         -1.821751      -2.189403      -1.078443
C         -5.038890      -1.488018      -0.365346
H         -5.725401      -0.290419       1.265661
H         -4.095023      -2.625394      -1.919833
N         -6.387520      -1.721576      -0.883382
O         -6.492423      -2.425302      -1.877794
O         -7.322887      -1.201771      -0.294603
N         -3.495382       0.363836       2.428444
O         -2.375272       0.745950       2.779929
O         -4.520425       0.670472       3.009487
C          4.081417      -1.615455      -0.805157
C          1.865589      -3.606509       0.013167
C          1.699926       3.454088      -1.068069
C         -1.323951       2.829787      -1.393427
C          4.720810      -0.306878      -0.320234
H          4.110863       0.557023      -0.570616
H          4.873486      -0.311248       0.757882
H          5.690334      -0.185673      -0.810327
C          5.058186      -2.745503      -0.462139
H          4.758411      -3.702220      -0.883874
H          6.038831      -2.502160      -0.880155
H          5.181970      -2.859811       0.615236
C          3.900547      -1.534504      -2.325975
H          3.274267      -0.689555      -2.604428
H          4.878665      -1.399349      -2.796556
H          3.455697      -2.433019      -2.747213
C          2.683045      -4.512390       0.944879
H          2.263592      -5.522099       0.912480
H          3.728324      -4.584455       0.664951
H          2.625938      -4.164212       1.975781
C          0.417388      -3.665045       0.505987
H          0.318772      -3.223448       1.499719
H         -0.250835      -3.170728      -0.196524
H          0.092265      -4.705725       0.576850
C          1.894540      -4.140498      -1.422355
H          2.907776      -4.267825      -1.796410
H          1.410795      -5.120848      -1.454112
H          1.357626      -3.482070      -2.107063
C          2.816194       3.290531      -0.022868
H          2.527741       3.683764       0.950880
H          3.106378       2.252382       0.109524
H          3.691835       3.849430      -0.361236
C          1.294737       4.931766      -1.092391
H          2.192577       5.537609      -1.238727
H          0.612662       5.162431      -1.907981
H          0.837539       5.250682      -0.155445
C          2.259859       3.059975      -2.442327
H          2.614854       2.031711      -2.445036
H          1.526827       3.164201      -3.239087
H          3.104026       3.712289      -2.679626
C         -1.905686       4.136268      -0.836533
H         -1.277615       4.999588      -1.031343
H         -2.873269       4.319558      -1.311385
H         -2.079926       4.076117       0.237883
C         -2.336072       1.713656      -1.117042
H         -3.291669       1.970060      -1.580523
H         -2.003697       0.761048      -1.521896
H         -2.511639       1.593006      -0.050404
C         -1.133152       2.932821      -2.911116
H         -2.109988       3.057434      -3.384955
H         -0.521840       3.787517      -3.193731
H         -0.678897       2.030311      -3.321630
90
1-tBu-TS'(O);B3LYP-D3BJ/def2-TZVP;-2545.792645;0.669825;-1243.496
H         -3.338714      -2.194180       0.910851
H         -2.287761      -3.272150       1.814817
H         -2.437471      -2.125015       4.007603
H         -1.844208      -0.107393       5.349604
H         -1.081191       1.945235       4.193589
H         -0.588657       3.109370       2.036500
H          0.483983       1.446412       0.943671
C         -0.635007      -0.035708      -2.358665
C         -0.738194       2.199101       1.466643
P         -1.408675       2.267661      -0.208695
P         -1.270689      -2.357789      -0.280859
C         -2.313502      -2.333433       1.262989
C         -1.764687      -0.086904       4.270298
C         -1.339724       1.058258       3.633142
C         -1.233250       1.077498       2.233133
N         -1.529132      -0.057682       1.533071
C         -1.963352      -1.172007       2.150082
C         -2.093713      -1.220845       3.526566
Ru        -1.026724      -0.050367      -0.565768
H         -2.537597      -0.158813      -0.989877
O         -0.423156      -0.029513      -3.497821
N          1.000410       0.357343       0.576677
H          0.937945      -0.046326       1.505397
C          2.316951       0.305094       0.201481
C          2.655720       0.334705      -1.170718
C          3.415502       0.223590       1.107903
C          3.951246       0.302424      -1.614752
H          1.841936       0.348060      -1.876616
C          4.732566       0.201273       0.666988
C          4.993274       0.239395      -0.683947
H          4.181617       0.307152      -2.669313
H          5.539141       0.150215       1.379963
C         -3.253421       2.748138      -0.175128
C         -0.423448       3.650407      -1.047000
C         -2.367662      -3.291613      -1.518209
C          0.225007      -3.437450       0.174508
N          3.232124       0.170750       2.553650
O          4.189414       0.420557       3.268961
O          2.121481      -0.134327       2.999402
N          6.375799       0.194475      -1.146600
O          7.261672       0.111896      -0.306718
O          6.568856       0.242958      -2.355195
C         -3.963451       1.850220       0.850056
H         -3.840477       0.796261       0.613514
H         -3.607902       2.024115       1.864318
H         -5.031071       2.082754       0.826708
C         -3.500257       4.202492       0.237493
H         -3.151742       4.914753      -0.506890
H         -4.575668       4.359466       0.357367
H         -3.026251       4.436286       1.191889
C         -3.886929       2.469547      -1.546494
H         -4.966027       2.631987      -1.477085
H         -3.507377       3.120401      -2.329268
H         -3.717424       1.437132      -1.848760
C         -0.261793       4.894862      -0.161974
H          0.321350       5.638921      -0.711387
H         -1.205907       5.354811       0.112500
H          0.286013       4.663738       0.750723
C         -1.057785       4.032563      -2.389762
H         -1.997803       4.566425      -2.272304
H         -0.372164       4.692797      -2.926613
H         -1.230700       3.156448      -3.015922
C          0.978990       3.111623      -1.341706
H          0.942902       2.269491      -2.025617
H          1.569985       3.901601      -1.811653
H          1.500620       2.808077      -0.437329
C         -3.483383      -2.357437      -2.012218
H         -4.085428      -1.957270      -1.196213
H         -3.090049      -1.517710      -2.576713
H         -4.146106      -2.933853      -2.662823
C         -3.050649      -4.528881      -0.914215
H         -3.673059      -4.993043      -1.683347
H         -2.352389      -5.280444      -0.563814
H         -3.709412      -4.262672      -0.087172
C         -1.524580      -3.690721      -2.737572
H         -2.185789      -4.087336      -3.511901
H         -1.000406      -2.833341      -3.160116
H         -0.793785      -4.462704      -2.506646
C         -0.021358      -4.946838       0.258033
H         -0.262294      -5.390917      -0.704801
H          0.893840      -5.426457       0.615572
H         -0.813097      -5.195737       0.965257
C          0.710716      -2.981660       1.557597
H          0.876907      -1.913442       1.609346
H          0.014567      -3.254366       2.349934
H          1.663075      -3.470507       1.775278
C          1.330957      -3.151735      -0.851416
H          2.242469      -3.677748      -0.556432
H          1.064144      -3.485674      -1.852455
H          1.554472      -2.089262      -0.901644
90
1-tBu-P'(O);B3LYP-D3BJ/def2-TZVP;-2545.843111;0.674601
H          3.502694       2.016276       0.767375
H          2.616900       3.081907       1.846521
H          3.025816       1.828200       3.904299
H          2.634700      -0.248087       5.223997
H          1.701786      -2.246349       4.067635
H          1.415150      -3.348942       1.863051
C          0.507376       0.157810      -2.316235
C          0.995078      -2.433138       1.447320
P          1.251357      -2.264655      -0.384084
P          1.326968       2.350040      -0.161995
C          2.531916       2.179701       1.242387
C          2.382301      -0.208209       4.172710
C          1.861058      -1.320292       3.534187
C          1.526293      -1.239522       2.188990
N          1.681933      -0.087091       1.504942
C          2.243252       0.985101       2.101024
C          2.592041       0.952085       3.443485
Ru         0.958327       0.061344      -0.541454
H          2.484736       0.120037      -1.011963
O          0.285629       0.214508      -3.450309
N         -0.991532      -0.104022       0.454945
H         -0.885013      -0.363946       1.427124
H         -0.086558      -2.483021       1.592695
C         -2.271308      -0.058859       0.172619
C         -3.345478      -0.339398       1.112222
C         -2.711378       0.284378      -1.155425
C         -4.683367      -0.226447       0.744536
C         -4.020173       0.381439      -1.501224
H         -1.943173       0.475287      -1.888387
C         -5.023052       0.132869      -0.537114
H         -5.451662      -0.432318       1.471670
H         -4.315428       0.646524      -2.505283
N         -6.414926       0.243998      -0.904189
O         -7.267970       0.022564      -0.049261
O         -6.675974       0.558558      -2.064748
N         -3.093634      -0.767188       2.454911
O         -1.910653      -0.945641       2.821528
O         -4.035134      -0.962054       3.217247
C          3.035874      -2.844249      -0.674833
C          0.038767      -3.523974      -1.108507
C          2.319682       3.329787      -1.449311
C         -0.037578       3.442250       0.576197
C          3.951298      -2.098309       0.310168
H          3.842460      -1.020489       0.217756
H          3.767409      -2.384594       1.345542
H          4.987041      -2.357520       0.078877
C          3.250926      -4.346717      -0.462324
H          2.747688      -4.950222      -1.213828
H          4.319979      -4.561280      -0.536837
H          2.922213      -4.676519       0.524013
C          3.466934      -2.455877      -2.097441
H          3.352914      -1.385625      -2.257874
H          4.520955      -2.713562      -2.228906
H          2.901698      -2.978749      -2.864731
C         -0.020728      -4.845580      -0.328868
H         -0.769424      -5.488780      -0.798089
H          0.919199      -5.388141      -0.323703
H         -0.335274      -4.691279       0.703224
C          0.387711      -3.787922      -2.579215
H          1.304366      -4.362135      -2.695948
H         -0.421054      -4.365787      -3.032188
H          0.483965      -2.859364      -3.143144
C         -1.360110      -2.897969      -1.067804
H         -1.688003      -2.679407      -0.054127
H         -1.408971      -1.977737      -1.641826
H         -2.068724      -3.607782      -1.500721
C          3.302525       2.383682      -2.156066
H          2.790941       1.610961      -2.721126
H          3.906387       2.977124      -2.847348
H          3.980613       1.890531      -1.459681
C          3.148392       4.473472      -0.843402
H          3.689359       4.974435      -1.649985
H          2.547419       5.222593      -0.340117
H          3.895059       4.104341      -0.139768
C          1.356008       3.881556      -2.508759
H          1.937305       4.293299      -3.337154
H          0.712794       3.100123      -2.914130
H          0.727733       4.680526      -2.121044
C          0.350179       4.901467       0.833574
H          0.508873       5.460714      -0.085906
H         -0.470297       5.386155       1.369130
H          1.240997       4.993734       1.456311
C         -1.258169       3.394854      -0.351167
H         -2.087907       3.925444       0.122229
H         -1.069574       3.868776      -1.312005
H         -1.577657       2.374448      -0.532118
C         -0.426856       2.817209       1.926657
H         -0.669690       1.763261       1.834376
H          0.356456       2.936019       2.675080
H         -1.314995       3.330493       2.301976
36
1;B3LYP-D3BJ/def2-TZVP;-1376.86206;0.234858
H         -2.959511       3.364324      -0.229252
H         -1.165174       5.051955       0.275220
H          1.179124       4.321348       0.411697
H          2.857947       2.514644       0.216542
C          0.637823      -2.558701       0.156489
C          2.059905       1.791416       0.111986
P          2.359003       0.074294      -0.054575
P         -2.117208      -0.947825       0.002178
C         -2.585242       0.707308      -0.651299
C         -0.911266       4.005467       0.157267
C          0.386517       3.606926       0.236758
C          0.745468       2.226324       0.088309
N         -0.292412       1.306331      -0.085394
C         -1.572200       1.743957      -0.238694
C         -1.930647       3.061386      -0.103736
C         -3.052818      -2.132897      -1.022000
C          3.411846      -0.239108      -1.521085
C          3.472795      -0.446895       1.307364
C         -2.971950      -1.030123       1.620857
Ru         0.181827      -0.774193       0.003966
H          0.209406      -1.018610      -1.527069
O          0.933120      -3.673514       0.231494
H         -3.597971       1.003741      -0.374693
H         -2.555115       0.611451      -1.741443
H         -2.594417      -0.231547       2.260149
H         -4.052259      -0.917425       1.511648
H         -2.756969      -1.984971       2.100601
H         -2.893483      -3.140068      -0.636345
H         -4.122177      -1.914192      -1.022283
H         -2.672411      -2.096109      -2.042108
H          4.389715       0.145980       1.303626
H          2.965492      -0.300754       2.260260
H          3.727764      -1.502233       1.201064
H          4.338727       0.334426      -1.459253
H          3.649533      -1.301520      -1.591077
H          2.865017       0.060422      -2.413332
40
1-R(NH3);B3LYP-D3BJ/def2-TZVP;-1433.48304;0.272497
H         -2.956621       3.385773      -0.425573
H         -1.185238       5.059549       0.183303
H          1.147464       4.318613       0.443245
H          2.832292       2.476730       0.308125
C          0.596256      -2.570136       0.020143
C          2.029750       1.761216       0.178676
P          2.331328       0.077961      -0.230923
P         -2.119728      -0.928298      -0.102021
C         -2.551854       0.709176      -0.836230
C         -0.930289       4.012860       0.068099
C          0.364545       3.607809       0.216519
C          0.720788       2.230705       0.067215
N         -0.302778       1.330612      -0.186936
C         -1.567934       1.758521      -0.389927
C         -1.934838       3.080045      -0.256321
Ru         0.169153      -0.780538      -0.044186
H          0.092226      -0.936345      -1.633373
O          0.866734      -3.695966       0.032660
N          0.340906      -0.232288       2.190028
H         -0.546364      -0.046101       2.640316
H         -3.581105       1.009359      -0.634252
H         -2.448044       0.577733      -1.917754
H          0.885447       0.629454       2.188601
H          0.832860      -0.922824       2.743350
C          3.210570      -0.036598      -1.837002
H          3.437332      -1.079582      -2.064404
H          2.555275       0.355408      -2.612686
H          4.136950       0.541198      -1.819340
C          3.634487      -0.532437       0.909233
H          3.903349      -1.557404       0.650451
H          4.526437       0.094625       0.848912
H          3.271382      -0.514860       1.936190
C         -3.001774      -2.137182      -1.147279
H         -4.065752      -1.908038      -1.230192
H         -2.546018      -2.137687      -2.136385
H         -2.882458      -3.132835      -0.719092
C         -3.117201      -0.948996       1.441983
H         -4.186734      -0.881092       1.234198
H         -2.920282      -1.865930       1.998081
H         -2.834920      -0.097440       2.063033
40
1-TS(NH3);B3LYP-D3BJ/def2-TZVP;-1433.448098;0.26849;-1281.0154
H         -2.306529       0.845994      -1.930366
H         -3.373666       1.513026      -0.688375
H         -2.348876       3.796679      -0.602279
H         -0.375099       5.160102       0.085702
H          1.755715       4.018561       0.644458
H          3.013932       1.842328       0.922501
H          1.532006       0.610290       1.667067
C          0.162911      -2.663038      -0.055212
C          2.119183       1.268486       0.693074
P          2.291887      -0.266455      -0.261132
P         -2.224099      -0.611056      -0.041595
C         -2.401722       1.047330      -0.859352
C         -0.300386       4.081552       0.026090
C          0.888913       3.452310       0.333756
C          0.974204       2.055305       0.259025
N         -0.115676       1.340605      -0.131429
C         -1.277738       1.948677      -0.433343
C         -1.407306       3.326477      -0.357303
Ru         0.045737      -0.829335      -0.073719
H         -0.145345      -0.901005      -1.688424
O          0.226577      -3.818602      -0.055383
N          0.508987      -0.354732       2.078629
H         -0.268213       0.054999       2.584940
H          0.820296      -1.142886       2.635522
C          3.073337       0.084169      -1.875903
H          3.187925      -0.847499      -2.431995
H          2.413799       0.739798      -2.442908
H          4.048612       0.559992      -1.757619
C          3.587857      -1.189441       0.634758
H          3.755822      -2.148200       0.144006
H          4.526845      -0.633536       0.666025
H          3.247100      -1.374454       1.652336
C         -3.333291      -1.684559      -1.015904
H         -4.347010      -1.284000      -1.074246
H         -2.918762      -1.795431      -2.016732
H         -3.366037      -2.670631      -0.551600
C         -3.159416      -0.392697       1.521654
H         -4.201470      -0.120191       1.343022
H         -3.122517      -1.319296       2.094641
H         -2.682850       0.389062       2.113464
40
1-P(NH3);B3LYP-D3BJ/def2-TZVP;-1433.458448;0.270781
H         -2.182575       3.918491      -0.515841
H         -0.118738       5.218422      -0.003132
H          1.994155       3.981582       0.454775
H          3.217509       1.831350       0.362685
H          2.232506       1.032551       1.626400
C          0.017529      -2.637367      -0.180001
C          2.303249       1.269810       0.558999
P          2.265468      -0.415347      -0.201549
P         -2.251954      -0.510520      -0.022214
C         -2.381157       1.199722      -0.730291
C         -0.097180       4.136669      -0.026189
C          1.080099       3.451751       0.226120
C          1.082320       2.061538       0.208609
N         -0.042131       1.371944      -0.081162
C         -1.190530       2.029613      -0.345916
C         -1.247960       3.416614      -0.307943
Ru         0.003204      -0.804002      -0.094372
H         -0.176815      -0.749191      -1.733260
O          0.015666      -3.793187      -0.244494
H         -3.314068       1.708354      -0.480374
N          0.433500      -0.578663       2.077062
H          0.390532      -1.492611       2.520050
H         -0.330654      -0.068025       2.513361
H         -2.359341       1.055013      -1.814811
C          3.155798      -0.235592      -1.787998
H          3.195072      -1.206422      -2.282824
H          2.593133       0.442975      -2.428564
H          4.171285       0.141851      -1.651560
C          3.425439      -1.350257       0.847129
H          3.541981      -2.356126       0.443196
H          4.404818      -0.872055       0.906464
H          2.977546      -1.411087       1.838432
C         -3.410814      -1.473604      -1.053237
H         -4.410838      -1.036288      -1.070509
H         -3.010253      -1.531186      -2.064144
H         -3.472716      -2.486990      -0.655388
C         -3.162440      -0.371550       1.563587
H         -4.195489      -0.049866       1.417869
H         -3.152652      -1.339519       2.064830
H         -2.649086       0.341326       2.208607
49
1-R'(iPr-NH2);B3LYP-D3BJ/def2-TZVP;-1551.480509;0.352608
H          4.521370      -1.105912       0.655555
H          3.854010      -3.259929       1.764181
H          1.522459      -4.031512       1.614119
H         -0.787304      -3.695356       0.710312
C         -1.660132       1.388285      -1.291229
C         -0.498142      -2.710849       0.364435
P         -1.551748      -1.718536      -0.633126
P          1.435415       1.732329      -0.711960
C          2.854104       0.550939      -0.748319
C          3.112723      -2.656857       1.253649
C          1.820848      -3.088463       1.176770
C          0.826288      -2.306706       0.507279
N          1.222554      -1.081048      -0.010954
C          2.519486      -0.702216       0.017586
C          3.494616      -1.440421       0.651988
Ru        -0.336565       0.273891      -0.668099
H          0.023664      -0.007781      -2.202401
O         -2.484875       2.082582      -1.715674
N         -0.618234       0.414491       1.614907
H          0.340213       0.358198       1.942971
H          3.788110       0.997040      -0.403663
H          2.980816       0.283975      -1.802117
H         -1.039974      -0.465331       1.906444
C         -1.302428       1.557304       2.258823
H         -0.948849       2.450882       1.740821
C         -2.804090       1.444684       2.050322
H         -3.201098       0.572570       2.576979
H         -3.308189       2.327460       2.444490
H         -3.048095       1.352716       0.994206
C         -0.941355       1.667500       3.737778
H          0.138136       1.766451       3.874139
H         -1.416645       2.539557       4.190563
H         -1.272096       0.780312       4.283870
C         -1.886835      -2.561097      -2.228945
H         -2.574063      -1.962451      -2.829279
H         -0.945969      -2.657037      -2.767534
H         -2.314777      -3.552491      -2.066636
C         -3.222351      -1.777538       0.123914
H         -3.930236      -1.223485      -0.493953
H         -3.563771      -2.810810       0.214190
H         -3.202869      -1.330750       1.115571
C          1.742873       2.846089      -2.125245
H          2.740008       3.288608      -2.089029
H          1.623998       2.277757      -3.046500
H          0.997706       3.642090      -2.120041
C          1.850633       2.810775       0.718746
H          2.815557       3.303061       0.583898
H          1.079459       3.570624       0.845948
H          1.893629       2.210148       1.627952
49
1-TS'(iPr-NH2);B3LYP-D3BJ/def2-TZVP;-1551.444524;0.348033;-1214.0953
H         -3.090092      -0.591199      -1.480933
H         -3.829761      -1.084308       0.047637
H         -4.523631       1.201561       0.800698
H         -3.771529       3.423424       1.652069
H         -1.376575       4.046639       1.474248
H          0.968099       3.382087       0.786769
H          0.973830       1.373045       1.227147
C          1.477236      -1.573155      -1.345004
C          0.626232       2.392586       0.492790
P          1.369414       1.614898      -0.971075
P         -1.469469      -1.849351      -0.260531
C         -2.917164      -0.694002      -0.405697
C         -3.060364       2.740319       1.204951
C         -1.729996       3.094179       1.104949
C         -0.816369       2.200595       0.530161
N         -1.259087       1.000598       0.064577
C         -2.555648       0.651045       0.157137
C         -3.487359       1.500144       0.733128
Ru         0.237949      -0.393212      -0.674607
H         -0.405298      -0.310762      -2.170315
O          2.245601      -2.319228      -1.783314
N          0.978655      -0.102195       1.425414
H          0.230125      -0.300957       2.084626
C          2.188960      -0.753088       1.913315
H          2.957353      -0.615018       1.145611
C          2.690211      -0.098309       3.204570
H          1.946124      -0.210071       3.999007
H          3.623271      -0.549418       3.552572
H          2.857444       0.969720       3.054084
C          2.011282      -2.260511       2.107557
H          1.262465      -2.454138       2.882056
H          1.675637      -2.726190       1.181611
H          2.943640      -2.740098       2.416704
C          1.068945       2.654026      -2.444456
H          1.527741       2.185167      -3.316263
H         -0.005362       2.708684      -2.614652
H          1.471524       3.660696      -2.317821
C          3.165423       1.803684      -0.701105
H          3.706881       1.333005      -1.521834
H          3.448662       2.856306      -0.642825
H          3.441338       1.306360       0.226485
C         -1.897593      -3.212051      -1.396742
H         -2.875446      -3.642312      -1.173013
H         -1.882352      -2.832437      -2.417210
H         -1.138682      -3.990576      -1.313264
C         -1.730353      -2.615592       1.385588
H         -2.698459      -3.115480       1.454153
H         -0.936452      -3.336851       1.576875
H         -1.671858      -1.843009       2.152278
49
1-P'(iPr-NH2);B3LYP-D3BJ/def2-TZVP;-1551.453502;0.350761
H          2.452917       1.986617      -1.441475
H          2.786256       2.811264       0.085254
H          4.549757       1.214722       0.789736
H          5.097675      -1.078003       1.599193
H          3.359932      -2.854836       1.434392
H          1.188398      -3.566938       0.480417
H          0.198412      -2.415220       1.433658
C         -1.963295       0.545217      -1.446557
C          0.800413      -2.548667       0.527480
P         -0.424124      -2.137366      -0.794791
P          0.373292       2.292193      -0.319038
C          2.206255       2.009756      -0.375595
C          4.120663      -0.857107       1.189546
C          3.156901      -1.847825       1.098002
C          1.902331      -1.538623       0.584900
N          1.620171      -0.290577       0.152679
C          2.561010       0.675269       0.211561
C          3.817587       0.420705       0.745086
Ru        -0.357308       0.156150      -0.647670
H          0.350158       0.299543      -2.131796
O         -2.960286       0.796034      -1.977348
N         -1.043862      -0.292583       1.405258
H         -0.492580       0.252467       2.065337
C         -2.440227      -0.115551       1.764585
C         -2.929358       1.340141       1.791405
C         -2.739975      -0.780916       3.115230
H         -3.037213      -0.633191       1.003370
H         -2.739821       1.824387       0.833775
H         -4.001008       1.407983       2.001153
H         -2.400920       1.898294       2.570870
H         -2.459012      -1.835323       3.090420
H         -2.154912      -0.301872       3.906787
H         -3.797121      -0.705929       3.387504
C          0.179373      -3.014017      -2.281144
H         -0.514890      -2.835129      -3.102673
H          1.145052      -2.596345      -2.564031
H          0.275298      -4.089097      -2.116291
C         -1.883940      -3.110324      -0.297960
H         -2.662686      -2.996648      -1.052263
H         -1.646302      -4.169814      -0.186684
H         -2.247581      -2.711653       0.646703
C          0.118501       3.614182      -1.551766
H          0.340122       3.215620      -2.540522
H         -0.930692       3.910672      -1.533163
H          0.738973       4.489820      -1.352668
C          0.161981       3.192470       1.264124
H          0.789293       4.084845       1.307597
H         -0.882383       3.477678       1.380466
H          0.417747       2.528665       2.089698
56
1-R'(2,4-(CF3)2-Ph-NH2);B3LYP-D3BJ/def2-TZVP;-2339.034432;0.343592
H          3.973115       0.925939      -2.264295
H          3.012244       2.381988      -2.515141
H          3.922823       3.661137      -0.611487
H          4.123054       3.879976       1.879776
H          3.494168       1.986393       3.322066
C          0.667579      -2.434123      -1.179512
C          2.490362      -0.388815       2.461689
P          2.101965      -1.880039       1.613909
P          1.678646       0.290038      -2.392219
C          3.057851       1.443802      -1.960716
C          3.738506       2.966684       1.442448
C          3.389799       1.920707       2.247869
C          2.874153       0.712527       1.688995
N          2.724372       0.657011       0.312466
C          3.123419       1.682853      -0.474681
C          3.616803       2.859361       0.043900
Ru         1.589797      -0.997805      -0.491693
H          2.892201      -1.691894      -1.071150
O          0.114962      -3.351147      -1.619850
N         -0.061376       0.295675       0.665266
H          0.224750       1.251150       0.501014
H          2.676591      -0.364066       3.528199
H          0.290895       0.054643       1.597027
C         -1.460484       0.110988       0.526724
C         -2.368473       1.179313       0.460131
C         -1.955026      -1.189124       0.440285
C         -3.723990       0.936092       0.267157
C         -3.304939      -1.428677       0.270403
H         -1.255865      -2.009661       0.477807
C         -4.194643      -0.363204       0.169534
H         -4.412541       1.765047       0.214598
H         -3.665336      -2.445569       0.200604
C         -1.909117       2.594700       0.681694
F         -1.382994       2.758844       1.915028
F         -2.898945       3.487943       0.550092
F         -0.933051       2.966442      -0.192610
C         -5.650723      -0.627718      -0.085737
F         -6.089657      -1.708833       0.590259
F         -6.429142       0.412166       0.269688
F         -5.891854      -0.867224      -1.395553
C          3.483908      -3.079374       1.745287
H          3.217041      -4.012266       1.245933
H          4.353771      -2.653945       1.248149
H          3.727403      -3.282529       2.789897
C          0.816151      -2.735714       2.604803
H          0.578947      -3.699407       2.151975
H          1.166669      -2.902340       3.625301
H         -0.092239      -2.136352       2.647920
C          2.194822      -0.442854      -3.982526
H          2.418863       0.321736      -4.728519
H          3.072531      -1.065154      -3.815862
H          1.392525      -1.080047      -4.355663
C          0.315928       1.399456      -2.909541
H          0.597721       2.004114      -3.773665
H         -0.558309       0.799297      -3.163425
H          0.047535       2.060286      -2.088614
56
1-TS'(2,4-(CF3)2-Ph-NH2);B3LYP-D3BJ/def2-TZVP;-2339.020412;0.34086;-1575.0308
H          4.655286      -0.250986      -1.446565
H          4.080687       0.927897      -2.625860
H          4.684514       2.892600      -1.257589
H          4.170113       4.295251       0.735363
H          2.632919       3.392196       2.473467
H          1.538032       1.367236       3.421685
H          0.333130       1.375724       2.134876
C          1.000906      -2.846632      -0.132548
C          1.323905       1.007120       2.414140
P          1.197517      -0.837293       2.315263
P          2.432623      -0.858698      -2.057714
C          3.794734       0.358052      -1.740370
C          3.734782       3.310588       0.627920
C          2.882792       2.810122       1.597838
C          2.316166       1.552909       1.428490
N          2.607793       0.801256       0.344510
C          3.455545       1.270949      -0.597324
C          4.020049       2.533934      -0.484283
Ru         1.645402      -1.136563       0.074864
H          3.062767      -1.849495       0.424526
O          0.656422      -3.941550      -0.258393
N         -0.089211       0.156537      -0.323406
H          0.199773       1.111323      -0.467714
C         -1.415109       0.029097      -0.285328
C         -2.023186      -1.250470      -0.137898
C         -2.331356       1.136511      -0.373984
C         -3.385022      -1.417536      -0.092668
H         -1.374910      -2.110102      -0.070073
C         -3.701969       0.945512      -0.325900
C         -4.251609      -0.322126      -0.186029
H         -3.793404      -2.413252       0.013873
H         -4.354549       1.804540      -0.393946
C         -5.729257      -0.476449      -0.136752
F         -6.296428       0.219788       0.886713
F         -6.345240      -0.019141      -1.260245
F         -6.113744      -1.762110       0.015492
C         -1.801164       2.521367      -0.492515
F         -0.999195       2.700181      -1.585541
F         -2.756192       3.462216      -0.572494
F         -1.011037       2.878238       0.573606
C          2.372371      -1.436479       3.578285
H          2.349948      -2.526288       3.591599
H          3.378316      -1.126087       3.297855
H          2.132064      -1.057973       4.573532
C         -0.432653      -1.176471       3.054623
H         -0.562290      -2.255686       3.139292
H         -0.527615      -0.727557       4.044926
H         -1.210834      -0.793690       2.396421
C          3.261948      -2.182791      -2.996901
H          3.765358      -1.800175      -3.886339
H          3.981035      -2.680082      -2.347576
H          2.514397      -2.916110      -3.300424
C          1.384042      -0.042417      -3.309927
H          1.943959       0.200595      -4.214572
H          0.557719      -0.707452      -3.560930
H          0.953345       0.862747      -2.884678
56
1-P'(2,4-(CF3)2-Ph-NH2);B3LYP-D3BJ/def2-TZVP;-2339.053524;0.343361
H          4.665672      -0.282052      -1.410810
H          4.114154       0.901657      -2.596273
H          4.717979       2.861943      -1.222094
H          4.193337       4.268901       0.765148
H          2.631140       3.377969       2.487112
H          1.511749       1.361053       3.424218
C          0.975360      -2.846952      -0.137050
C          1.304706       1.003005       2.414453
P          1.164859      -0.840253       2.313781
P          2.444753      -0.870720      -2.046530
C          3.813624       0.334279      -1.714036
C          3.751627       3.287584       0.653240
C          2.885716       2.793849       1.614212
C          2.311179       1.541040       1.439006
N          2.608151       0.787114       0.358065
C          3.469533       1.250012      -0.574736
C          4.042621       2.508561      -0.455826
Ru         1.632251      -1.142519       0.077528
H          3.039467      -1.867398       0.442326
O          0.622399      -3.938724      -0.266754
N         -0.086768       0.165925      -0.340116
H          0.213440       1.117895      -0.481152
H          0.319832       1.379931       2.125605
C         -1.413893       0.055006      -0.305585
C         -2.318376       1.169152      -0.394589
C         -2.034081      -1.222109      -0.163175
C         -3.694366       0.991918      -0.349830
C         -3.394525      -1.374623      -0.121745
H         -1.392716      -2.087120      -0.097692
C         -4.253197      -0.268120      -0.215935
H         -4.338284       1.855588      -0.418615
H         -3.813836      -2.367943      -0.020621
C         -5.723235      -0.467440      -0.138751
F         -6.129719      -0.909197       1.085380
F         -6.169202      -1.402361      -1.018579
F         -6.421246       0.661972      -0.384317
C         -1.774806       2.547823      -0.510330
F         -0.966658       2.721270      -1.600498
F         -2.720064       3.498496      -0.592111
F         -0.983265       2.897288       0.558493
C          2.324236      -1.449143       3.586400
H          2.293134      -2.538746       3.598999
H          3.334926      -1.146559       3.314655
H          2.078430      -1.069172       4.579737
C         -0.473899      -1.167086       3.039679
H         -0.614038      -2.245312       3.119993
H         -0.571954      -0.720466       4.030706
H         -1.244141      -0.775012       2.377696
C          3.272652      -2.201447      -2.977526
H          3.788710      -1.822709      -3.861356
H          3.980566      -2.705142      -2.320902
H          2.522156      -2.928232      -3.289379
C          1.416602      -0.044850      -3.309326
H          1.988268       0.193975      -4.207713
H          0.587449      -0.702731      -3.569668
H          0.988988       0.863676      -2.888136
43
1-R'(A);B3LYP-D3BJ/def2-TZVP;-1472.80677;0.299584
H         -3.300004       3.176591      -0.169239
H         -1.666374       4.956231       0.519426
H          0.733234       4.422623       0.636811
H          2.573931       2.764955       0.296549
C          0.799297      -2.429509      -0.314390
C          1.835687       1.990067       0.131482
P          2.273413       0.378348      -0.418108
P         -2.057374      -1.052537      -0.254028
C         -2.667488       0.594179      -0.824468
C         -1.320954       3.951616       0.306712
C          0.010723       3.661274       0.376180
C          0.486399       2.340999       0.099862
N         -0.459879       1.371901      -0.199008
C         -1.766831       1.691975      -0.321484
C         -2.248247       2.956685      -0.061454
Ru         0.206695      -0.688715      -0.238820
H          0.103018      -0.737672      -1.836596
O          1.173505      -3.523177      -0.383883
N          0.348460      -0.288047       2.022732
H         -0.546359       0.085993       2.314854
H         -3.710757       0.776932      -0.562866
H         -2.597117       0.565407      -1.916268
H          1.000570       0.493264       2.074052
C          0.755157      -1.383189       2.911964
H          0.837475      -1.074935       3.958617
H          0.029371      -2.190975       2.835545
H          1.715504      -1.772092       2.580535
C          3.094197       0.467049      -2.056557
H          3.405274      -0.530208      -2.372241
H          2.375162       0.852636      -2.776975
H          3.964187       1.126146      -2.024287
C          3.673995      -0.185722       0.626297
H          4.023238      -1.160733       0.283848
H          4.501835       0.524717       0.578106
H          3.356098      -0.273207       1.664222
C         -2.854461      -2.243793      -1.384208
H         -2.624859      -3.257109      -1.053449
H         -3.937827      -2.114850      -1.418101
H         -2.435064      -2.110086      -2.380293
C         -2.997005      -1.314179       1.304610
H         -4.074808      -1.321639       1.131607
H         -2.703053      -2.261306       1.757655
H         -2.768749      -0.510675       2.006319
43
1-TS'(A);B3LYP-D3BJ/def2-TZVP;-1472.769136;0.29483;-1216.7897
H         -2.517641       0.742265      -1.897918
H         -3.609221       1.157966      -0.570446
H         -2.890401       3.545291      -0.323540
H         -1.087106       5.101310       0.420718
H          1.194239       4.214015       0.825535
H          2.734899       2.206934       0.889465
H          1.467421       0.725578       1.549923
C          0.470535      -2.538967      -0.403796
C          1.915965       1.539250       0.632365
P          2.251046       0.140585      -0.478175
P         -2.162324      -0.837548      -0.144778
C         -2.592661       0.842661      -0.811201
C         -0.873784       4.050842       0.267990
C          0.398482       3.563726       0.490314
C          0.663199       2.201498       0.295842
N         -0.336659       1.381738      -0.130213
C         -1.580084       1.850233      -0.345366
C         -1.886182       3.187423      -0.147257
Ru         0.110531      -0.740934      -0.262886
H         -0.125830      -0.714864      -1.877586
O          0.686404      -3.670759      -0.506858
N          0.545660      -0.382854       1.907906
H         -0.263557       0.050901       2.339238
C          0.980234      -1.482842       2.753974
H          1.240093      -1.157210       3.770856
H          0.228751      -2.279564       2.844330
H          1.868884      -1.951018       2.325707
C          2.856144       0.760498      -2.087909
H          3.064317      -0.085485      -2.744674
H          2.069332       1.358991      -2.544942
H          3.757948       1.365179      -1.975331
C          3.735719      -0.643849       0.238843
H          3.998341      -1.525124      -0.346583
H          4.582737       0.044740       0.248347
H          3.516716      -0.956318       1.257873
C         -3.161418      -1.969808      -1.169736
H         -4.221097      -1.708310      -1.158431
H         -2.781732      -1.941411      -2.189921
H         -3.040926      -2.985360      -0.791438
C         -3.044212      -0.879162       1.463664
H         -4.121151      -0.742748       1.347727
H         -2.852898      -1.835233       1.951331
H         -2.652202      -0.090139       2.105679
43
1-P'(A);B3LYP-D3BJ/def2-TZVP;-1472.77919;0.297527
H         -2.464056       1.132367      -1.807033
H         -3.436198       1.604757      -0.409967
H         -2.452467       3.880444      -0.273056
H         -0.472240       5.266796       0.333001
H          1.721852       4.138650       0.675008
H          3.082776       2.087888       0.397542
C          0.182751      -2.509010      -0.578533
C          2.208991       1.453593       0.551897
P          2.276603      -0.163875      -0.343776
P         -2.222992      -0.570691      -0.159743
C         -2.476613       1.182311      -0.713891
C         -0.380025       4.194661       0.218304
C          0.842495       3.570497       0.405889
C          0.935944       2.190243       0.270006
N         -0.143518       1.454528      -0.075134
C         -1.336862       2.054048      -0.272943
C         -1.484286       3.426070      -0.115858
Ru         0.044436      -0.699514      -0.289803
H         -0.149858      -0.509904      -1.920293
O          0.258742      -3.644367      -0.785551
N          0.441228      -0.652821       1.884477
H         -0.203901       0.019069       2.291447
H          2.169602       1.130941       1.598016
C          0.273403      -1.903183       2.600349
H          0.440592      -1.786803       3.682414
H         -0.712749      -2.391057       2.482990
H          1.007243      -2.633920       2.244964
C          3.164916       0.203830      -1.899000
H          3.265913      -0.717382      -2.473550
H          2.566982       0.899664      -2.486932
H          4.155092       0.627752      -1.719585
C          3.484158      -1.113371       0.634758
H          3.668503      -2.069664       0.144922
H          4.430458      -0.581793       0.749956
H          3.031060      -1.290602       1.609191
C         -3.345505      -1.513663      -1.247189
H         -4.371528      -1.143721      -1.202568
H         -2.971380      -1.455277      -2.268187
H         -3.331049      -2.559822      -0.940124
C         -3.091633      -0.629728       1.453064
H         -4.141794      -0.344841       1.366512
H         -3.023129      -1.640228       1.855608
H         -2.589354       0.038972       2.151725
46
1-R'(B);B3LYP-D3BJ/def2-TZVP;-1512.14357;0.325364
H         -3.784051       2.674714       0.340685
H         -2.357966       4.611883       1.064520
H          0.091570       4.448079       0.891572
H          2.102209       3.137393       0.197449
C          1.039998      -2.183551      -0.837248
C          1.470358       2.276967       0.015315
P          2.075814       0.812150      -0.744845
P         -1.960438      -1.281243      -0.345805
C         -2.863761       0.298254      -0.658554
C         -1.897075       3.698281       0.708522
C         -0.538117       3.612673       0.617342
C          0.089316       2.415085       0.150576
N         -0.734449       1.344653      -0.164595
C         -2.079269       1.468183      -0.124011
C         -2.706163       2.611605       0.321650
Ru         0.213921      -0.573125      -0.504565
H         -0.056131      -0.473876      -2.081126
O          1.559333      -3.192712      -1.067777
N          0.542931      -0.388327       1.760220
H         -0.357177      -0.199996       2.187445
H         -3.885160       0.288998      -0.275203
H         -2.917014       0.389251      -1.747918
H          1.069229       0.481427       1.843893
C          1.216653      -1.482988       2.474330
H          0.607111      -2.378396       2.346432
H          2.156958      -1.676689       1.958857
C          1.459766      -1.200070       3.950279
H          1.962028      -2.043128       4.428712
H          2.087892      -0.315905       4.081052
H          0.519283      -1.025919       4.478825
C          2.706349       1.182316      -2.427467
H          3.123727       0.279096      -2.875755
H          1.870605       1.520352      -3.037317
H          3.471767       1.960507      -2.397697
C          3.641787       0.370702       0.107021
H          4.090965      -0.501455      -0.369950
H          4.349787       1.201070       0.066976
H          3.446933       0.135307       1.152382
C         -2.701153      -2.464261      -1.522064
H         -3.788467      -2.503384      -1.434413
H         -2.422262      -2.168732      -2.532432
H         -2.291017      -3.456986      -1.334349
C         -2.665598      -1.840989       1.257630
H         -3.742219      -2.008556       1.191110
H         -2.180247      -2.765792       1.570585
H         -2.484128      -1.081230       2.019179
46
1-TS'(B);B3LYP-D3BJ/def2-TZVP;-1512.105998;0.320819;-1255.8474
H         -2.947712       0.354719      -1.639030
H         -3.900173       0.431731      -0.151098
H         -3.652000       2.892364       0.245444
H         -2.113406       4.740896       0.911215
H          0.334404       4.337836       0.931801
H          2.242828       2.709553       0.596936
H          1.407129       0.945016       1.261308
C          0.824011      -2.307519      -0.869119
C          1.547637       1.902532       0.377922
P          1.997528       0.688500      -0.895866
P         -2.033021      -1.232090      -0.109055
C         -2.885817       0.359394      -0.546862
C         -1.715834       3.774843       0.626616
C         -0.352838       3.557832       0.635540
C          0.151999       2.302158       0.271364
N         -0.711940       1.319520      -0.104902
C         -2.042312       1.524576      -0.112990
C         -2.581378       2.746680       0.256589
Ru         0.132168      -0.643105      -0.503774
H         -0.334561      -0.553486      -2.064519
O          1.246886      -3.356281      -1.113002
N          0.794901      -0.355767       1.618413
H         -0.012640      -0.143891       2.196830
C          1.574456      -1.383604       2.288859
H          1.008573      -2.322865       2.382227
H          2.432859      -1.629429       1.657805
C          2.068744      -0.959080       3.670283
H          1.226111      -0.730324       4.328903
H          2.658999      -1.748154       4.144256
H          2.686376      -0.060844       3.599384
C          2.234106       1.531730      -2.500418
H          2.516316       0.796920      -3.255922
H          1.286264       1.977733      -2.798419
H          3.000938       2.306285      -2.440859
C          3.695713       0.191235      -0.444643
H          4.046585      -0.572837      -1.138465
H          4.378870       1.042178      -0.474203
H          3.689721      -0.228396       0.559399
C         -2.919966      -2.478233      -1.104506
H         -3.997649      -2.450497      -0.933553
H         -2.705215      -2.299279      -2.156940
H         -2.543419      -3.468192      -0.845354
C         -2.645948      -1.571482       1.586698
H         -3.733739      -1.656634       1.622802
H         -2.200054      -2.497821       1.949409
H         -2.329662      -0.764519       2.247942
46
1-P'(B);B3LYP-D3BJ/def2-TZVP;-1512.116682;0.323604
H         -2.957386      -0.194221      -1.650109
H         -3.847864      -0.498183      -0.155148
H         -4.260797       1.907422       0.298835
H         -3.304264       4.089606       1.029288
H         -0.828316       4.353104       1.090639
H          1.385253       3.458617       0.430337
C          1.378283      -1.839093      -1.126901
C          1.028332       2.432021       0.521793
P          1.856793       1.235163      -0.620070
P         -1.622710      -1.635229      -0.303000
C         -2.859949      -0.276590      -0.563212
C         -2.655809       3.272307       0.741801
C         -1.279026       3.423087       0.773761
C         -0.463669       2.355437       0.416651
N         -0.997847       1.183866       0.007111
C         -2.338323       1.030334      -0.040362
C         -3.191198       2.058712       0.338903
Ru         0.309057      -0.459153      -0.552536
H         -0.158297      -0.239901      -2.121873
O          2.037350      -2.707850      -1.512174
N          0.877166      -0.430792       1.581707
H          0.024438      -0.284707       2.118155
H          1.302699       2.034353       1.504924
C          1.513269      -1.620333       2.109001
H          0.936174      -2.551334       1.942401
H          2.454751      -1.775233       1.569250
C          1.813455      -1.513873       3.604256
H          0.887299      -1.388049       4.173824
H          2.317495      -2.409405       3.980383
H          2.445147      -0.645703       3.806382
C          2.197472       2.199204      -2.135600
H          2.713061       1.559219      -2.852194
H          1.248485       2.499431      -2.579067
H          2.807723       3.082338      -1.935786
C          3.498006       1.024883       0.141635
H          4.112129       0.393710      -0.500895
H          4.005417       1.978576       0.297449
H          3.342236       0.522009       1.095032
C         -2.172376      -2.924105      -1.472628
H         -3.218883      -3.196972      -1.324634
H         -2.021149      -2.560378      -2.487837
H         -1.551038      -3.809265      -1.333487
C         -2.107780      -2.337945       1.318720
H         -3.143578      -2.682162       1.325768
H         -1.447614      -3.172304       1.555175
H         -1.971027      -1.579849       2.089587
49
1-R'(C);B3LYP-D3BJ/def2-TZVP;-1551.476767;0.351589
H         -4.321536      -0.327590       1.964390
H         -4.005398       1.927996       3.024039
H         -2.144817       3.363326       2.292707
H         -0.202186       3.731658       0.765079
C          1.442857      -0.831423      -1.878596
C         -0.287962       2.708699       0.420219
P          0.657227       2.089882      -0.926556
P         -1.102963      -2.096912      -0.475267
C         -2.747209      -1.406157       0.002077
C         -3.308902       1.575946       2.272516
C         -2.277654       2.375497       1.872987
C         -1.346970       1.928531       0.883036
N         -1.516069       0.646452       0.381510
C         -2.576385      -0.107327       0.746224
C         -3.485677       0.301901       1.697396
Ru         0.089815      -0.170334      -0.821094
H         -0.775123      -0.011689      -2.161088
O          2.283745      -1.241780      -2.561093
N          1.113710      -0.187732       1.233714
H          0.493985      -0.665293       1.878599
H         -3.361434      -2.113318       0.561514
H         -3.257262      -1.196101      -0.943202
H          1.090343       0.792657       1.513286
C          2.471731      -0.736535       1.344793
H          2.430597      -1.780868       1.029187
H          3.095524      -0.221321       0.613321
C          3.083533      -0.623244       2.736286
H          3.098842       0.430037       3.034649
H          2.438870      -1.138729       3.456189
C          0.287475       3.039819      -2.451845
H          0.911219       2.683368      -3.273321
H         -0.757047       2.875477      -2.710019
H          0.460087       4.107432      -2.300986
C          2.400508       2.589779      -0.637018
H          3.019921       2.282575      -1.480750
H          2.476917       3.672306      -0.515952
H          2.781197       2.114923       0.266230
C         -1.482312      -3.278211      -1.814137
H         -2.244017      -4.002019      -1.518518
H         -1.822367      -2.718362      -2.684139
H         -0.570830      -3.809903      -2.088835
C         -0.711180      -3.219252       0.927591
H         -1.455330      -4.010724       1.034357
H          0.269306      -3.670865       0.774546
H         -0.685869      -2.646091       1.855430
C          4.494709      -1.200556       2.797931
H          4.916980      -1.110145       3.799471
H          4.499037      -2.259130       2.528268
H          5.161751      -0.681048       2.106444
49
1-TS'(C);B3LYP-D3BJ/def2-TZVP;-1551.439032;0.346726;-1249.1125
H         -3.402560      -0.756889      -0.829601
H         -3.766874      -1.274593       0.821484
H         -4.370695       0.981593       1.725040
H         -3.537531       3.230947       2.413514
H         -1.263195       3.947251       1.728550
H          0.901998       3.374063       0.550192
H          1.075742       1.360976       0.955902
C          1.132360      -1.557306      -1.678424
C          0.541170       2.373853       0.322410
P          0.983807       1.632238      -1.275405
P         -1.501321      -1.939423      -0.003873
C         -2.993327      -0.848061       0.180786
C         -2.915491       2.577552       1.814805
C         -1.652821       2.983328       1.432710
C         -0.852588       2.127950       0.663211
N         -1.342764       0.914795       0.287085
C         -2.572294       0.512585       0.659169
C         -3.387238       1.322166       1.434506
Ru         0.012307      -0.418047      -0.767739
H         -0.931879      -0.367588      -2.097282
O          1.823052      -2.279850      -2.260715
N          1.164946      -0.108857       1.130103
H          0.575022      -0.340633       1.923458
C          2.452547      -0.754354       1.318619
H          2.357235      -1.851616       1.346679
H          3.076248      -0.546063       0.443795
C          3.192919      -0.293370       2.574563
H          2.564313      -0.493838       3.449528
H          3.315399       0.793293       2.529948
C          0.343707       2.668668      -2.638383
H          0.624517       2.222402      -3.593563
H         -0.743602       2.684592      -2.577966
H          0.728542       3.688781      -2.585440
C          2.788949       1.884875      -1.387104
H          3.162345       1.435141      -2.307203
H          3.041432       2.946879      -1.379792
H          3.270222       1.396673      -0.542023
C         -2.112163      -3.327959      -1.018400
H         -2.995974      -3.798113      -0.583359
H         -2.341479      -2.955264      -2.015545
H         -1.320464      -4.072305      -1.108581
C         -1.342908      -2.702753       1.657086
H         -2.234600      -3.265714       1.939521
H         -0.479665      -3.368549       1.663329
H         -1.168107      -1.918977       2.394387
C          4.550214      -0.969326       2.748222
H          5.204318      -0.759825       1.897964
H          5.059174      -0.625997       3.650929
H          4.443407      -2.054634       2.818593
49
1-P'(C);B3LYP-D3BJ/def2-TZVP;-1551.449616;0.349753
H          2.563616       2.175953      -1.139666
H          2.497136       3.071721       0.381370
H          4.249139       1.693630       1.475741
H          4.840358      -0.493505       2.513605
H          3.327179      -2.439070       2.155045
H          1.437089      -3.409958       0.882678
C         -1.620694       0.255127      -1.892298
C          0.962726      -2.432548       0.786543
P         -0.042079      -2.223286      -0.752727
P          0.280551       2.277947      -0.469375
C          2.106289       2.199346      -0.145725
C          3.944039      -0.391655       1.915818
C          3.106200      -1.476646       1.715296
C          1.951199      -1.320491       0.957841
N          1.653622      -0.132304       0.387423
C          2.469343       0.928472       0.566187
C          3.616603       0.827238       1.342328
Ru        -0.153883       0.069132      -0.800782
H          0.795794       0.196791      -2.146352
O         -2.527726       0.381434      -2.598597
N         -1.184456      -0.285023       1.121626
H         -0.676966       0.236146       1.833572
H          0.205287      -2.313592       1.568989
C         -2.570328       0.124695       1.201338
H         -2.742939       1.187318       0.935173
H         -3.143652      -0.444215       0.458704
C         -3.191903      -0.114322       2.579303
H         -2.615885       0.444828       3.326461
H         -3.074880      -1.172063       2.834092
C          0.844564      -3.195045      -2.022383
H          0.291196      -3.137777      -2.960171
H          1.823970      -2.745961      -2.185112
H          0.961327      -4.242106      -1.735474
C         -1.527755      -3.216609      -0.400720
H         -2.165651      -3.231015      -1.284612
H         -1.281449      -4.242177      -0.119982
H         -2.053900      -2.719985       0.413393
C          0.146572       3.537028      -1.783837
H          0.621966       4.478978      -1.504112
H          0.602763       3.143204      -2.690826
H         -0.909411       3.718107      -1.986525
C         -0.366795       3.164777       0.998270
H          0.094882       4.145811       1.124162
H         -1.445277       3.282907       0.894108
H         -0.185052       2.560664       1.886912
C         -4.662036       0.289956       2.656392
H         -5.261234      -0.274304       1.937032
H         -5.080197       0.110914       3.649372
H         -4.791950       1.350910       2.427683
52
1-R'(D);B3LYP-D3BJ/def2-TZVP;-1590.809641;0.377847
H         -3.558968      -0.979075       3.179844
H         -3.091115       1.211838       4.316281
H         -1.733288       2.911350       3.165295
H         -0.482445       3.624082       1.123294
C          0.533794      -0.497708      -2.412007
C         -0.593545       2.627117       0.715271
P         -0.124812       2.229585      -0.931741
P         -1.249166      -2.159975      -0.386047
C         -2.677929      -1.709592       0.693093
C         -2.671687       1.003600       3.339268
C         -1.917427       1.949122       2.707219
C         -1.353925       1.692899       1.417810
N         -1.574448       0.441141       0.862694
C         -2.372243      -0.459754       1.476879
C         -2.926058      -0.235459       2.718695
Ru        -0.420817      -0.084452      -0.894173
H         -1.707395       0.069656      -1.837824
O          1.118542      -0.752080      -3.378802
N          1.249475      -0.128768       0.678616
H          0.952041      -0.739033       1.431600
H         -2.995410      -2.525773       1.343767
H         -3.501178      -1.491289       0.005753
H          1.220280       0.813942       1.066805
C          2.612309      -0.481700       0.256929
H          2.581813      -1.500611      -0.133511
H          2.870925       0.160176      -0.585781
C          3.659646      -0.361281       1.356719
H          3.658874       0.664379       1.742556
H          3.379707      -1.006381       2.197643
C         -1.084763       3.237684      -2.126825
H         -0.756048       3.022035      -3.144864
H         -2.134781       2.966432      -2.034391
H         -0.966569       4.304260      -1.924840
C          1.557795       2.917993      -1.192703
H          1.872731       2.749162      -2.223362
H          1.571113       3.990630      -0.988668
H          2.269159       2.432411      -0.526151
C         -1.967652      -3.269832      -1.644620
H         -2.513355      -4.101454      -1.195040
H         -2.636114      -2.688406      -2.277916
H         -1.166442      -3.664114      -2.270356
C         -0.301333      -3.333919       0.664948
H         -0.893936      -4.212129       0.927944
H          0.597604      -3.655783       0.138632
H         -0.001137      -2.834940       1.587402
C          5.063484      -0.725717       0.879366
H          5.057205      -1.749050       0.490674
H          5.333626      -0.082576       0.035947
C          6.116745      -0.600917       1.976066
H          7.108878      -0.866303       1.607337
H          6.165772       0.421179       2.358748
H          5.887295      -1.258069       2.818230
52
1-TS'(D);B3LYP-D3BJ/def2-TZVP;-1590.771827;0.373173;-1244.5923
H          3.689634      -0.911102      -0.082903
H          3.524263      -1.515944      -1.736252
H          3.932514       0.663571      -2.900999
H          3.032069       2.927994      -3.438796
H          1.095720       3.802341      -2.157631
H         -0.645984       3.404414      -0.365700
H         -1.019989       1.390246      -0.587280
C         -0.419336      -1.407918       2.108187
C         -0.277949       2.394980      -0.197998
P         -0.257596       1.747099       1.498813
P          1.578888      -2.013204      -0.244695
C          2.995264      -1.019226      -0.921249
C          2.587019       2.336479      -2.648638
C          1.512904       2.830042      -1.936117
C          0.939850       2.054420      -0.919273
N          1.465664       0.830900      -0.636679
C          2.511172       0.343116      -1.330175
C          3.094830       1.072124      -2.354230
Ru         0.428365      -0.375730       0.844051
H          1.727454      -0.325908       1.830244
O         -0.937172      -2.063057       2.908726
N         -1.221247      -0.078638      -0.642450
H         -0.905667      -0.378713      -1.559759
C         -2.534178      -0.653514      -0.403893
H         -2.499749      -1.754421      -0.396203
H         -2.856728      -0.372596       0.603203
C         -3.593218      -0.199394      -1.408115
H         -3.267086      -0.473310      -2.418951
H         -3.647186       0.894653      -1.392838
C          0.803224       2.799008       2.552218
H          0.798232       2.410038       3.571568
H          1.823433       2.747430       2.174522
H          0.466115       3.837202       2.556584
C         -1.935388       2.109104       2.122698
H         -2.038821       1.717528       3.134749
H         -2.131279       3.182964       2.132818
H         -2.666922       1.617830       1.484193
C          2.401794      -3.393376       0.620325
H          3.094920      -3.931207      -0.029093
H          2.933072      -2.995270       1.483465
H          1.640742      -4.086116       0.980712
C          0.901584      -2.831558      -1.740818
H          1.643824      -3.455985      -2.241790
H          0.047044      -3.445901      -1.456477
H          0.550494      -2.068486      -2.435783
C         -4.976045      -0.789089      -1.143726
H         -5.294416      -0.518498      -0.131398
H         -4.910973      -1.881980      -1.156963
C         -6.028375      -0.328337      -2.148517
H         -5.750930      -0.614753      -3.166084
H         -7.006709      -0.763856      -1.935271
H         -6.136983       0.759000      -2.131895
52
1-P'(D);B3LYP-D3BJ/def2-TZVP;-1590.782366;0.375702
H          3.019858       2.169398      -0.419192
H          2.507723       3.066369       1.013814
H          3.850626       1.685724       2.580335
H          4.102095      -0.502079       3.746739
H          2.761264      -2.445210       2.953198
H          1.335455      -3.413298       1.173471
C         -0.759509       0.259573      -2.377566
C          0.911345      -2.435137       0.943339
P          0.405500      -2.222924      -0.823573
P          0.641077       2.277557      -0.456231
C          2.288501       2.194578       0.394515
C          3.424705      -0.398897       2.909118
C          2.682852      -1.482518       2.467860
C          1.806001      -1.324589       1.400890
N          1.693557      -0.136031       0.768263
C          2.421065       0.923357       1.181918
C          3.285035       0.820385       2.264382
Ru         0.318866       0.069920      -0.901647
H          1.624263       0.194912      -1.906289
O         -1.417221       0.388176      -3.320155
N         -1.232274      -0.282355       0.631368
H         -0.957108       0.239010       1.461048
H         -0.042977      -2.316209       1.467828
C         -2.581694       0.125248       0.300730
H         -2.669778       1.186461      -0.007746
H         -2.911415      -0.447163      -0.575152
C         -3.577009      -0.111459       1.438261
H         -3.246974       0.452401       2.320422
H         -3.538432      -1.168557       1.722458
C          1.623465      -3.198459      -1.776120
H          1.371208      -3.139703      -2.835297
H          2.609033      -2.753183      -1.642788
H          1.646578      -4.245780      -1.468090
C         -1.120966      -3.211735      -0.925352
H         -1.469304      -3.226215      -1.958228
H         -0.971579      -4.237401      -0.583353
H         -1.862640      -2.712414      -0.303450
C          0.907389       3.535519      -1.751530
H          1.280888       4.476479      -1.343349
H          1.611501       3.139444      -2.481735
H         -0.039999       3.719236      -2.259127
C         -0.409829       3.168672       0.752462
H         -0.000681       4.146731       1.012127
H         -1.406800       3.294190       0.330404
H         -0.506104       2.563635       1.653723
C         -5.010962       0.283906       1.094747
H         -5.336791      -0.278310       0.213208
H         -5.035609       1.339527       0.804483
C         -5.992595       0.048520       2.239788
H         -5.708425       0.624537       3.124329
H         -7.009644       0.338476       1.966619
H         -6.012985      -1.005492       2.528313
45
1-R'(E);B3LYP-D3BJ/def2-TZVP;-1528.18677;0.314636
H         -3.748190       2.725140       0.313070
H         -2.311855       4.635264       1.085840
H          0.138506       4.441226       0.957647
H          2.144644       3.113579       0.284814
C          1.033701      -2.179885      -0.841219
C          1.505858       2.262793       0.082553
P          2.104541       0.803348      -0.691539
P         -1.963776      -1.246226      -0.391857
C         -2.840269       0.349598      -0.697430
C         -1.855985       3.720186       0.727238
C         -0.496638       3.617745       0.660906
C          0.123625       2.417681       0.192310
N         -0.706998       1.362426      -0.152291
C         -2.050530       1.502595      -0.134991
C         -2.670991       2.648938       0.312130
Ru         0.223493      -0.563918      -0.497753
H         -0.016002      -0.437902      -2.077072
O          1.542030      -3.192898      -1.080866
N          0.498153      -0.418433       1.774485
H         -0.395598      -0.245714       2.222472
H         -3.867749       0.348294      -0.330696
H         -2.874965       0.455700      -1.786206
H          1.030198       0.444943       1.883757
C          1.153962      -1.531913       2.458309
H          0.594678      -2.438169       2.229786
H          2.144723      -1.640902       2.008722
C          2.756290       1.188643      -2.363098
H          3.169421       0.287287      -2.819091
H          1.929996       1.542562      -2.976788
H          3.528698       1.959024      -2.315569
C          3.659538       0.338260       0.168351
H          4.102236      -0.536476      -0.309900
H          4.377245       1.160718       0.138301
H          3.453602       0.100249       1.210995
C         -2.691658      -2.397457      -1.607237
H         -2.296654      -3.398328      -1.430697
H         -3.780946      -2.426013      -1.543125
H         -2.388320      -2.085411      -2.605507
C         -2.709253      -1.828789       1.183789
H         -3.787694      -1.971235       1.092480
H         -2.250443      -2.772246       1.480729
H         -2.524526      -1.095197       1.969334
N          1.160099      -1.351670       3.903188
H          1.280122      -2.233415       4.385559
H          1.902782      -0.730845       4.202781
45
1-TS'(E);B3LYP-D3BJ/def2-TZVP;-1528.150239;0.310544;-1303.3234
H         -2.908723       0.398678      -1.683132
H         -3.884136       0.483886      -0.210599
H         -3.611437       2.938367       0.202610
H         -2.060776       4.763300       0.904007
H          0.380771       4.328587       0.964186
H          2.273258       2.677672       0.652806
H          1.395717       0.912941       1.295207
C          0.817604      -2.312003      -0.862387
C          1.571911       1.880742       0.416783
P          2.027255       0.670340      -0.857377
P         -2.040077      -1.203697      -0.142142
C         -2.864519       0.399732      -0.590092
C         -1.670772       3.794055       0.619861
C         -0.311072       3.559483       0.650700
C          0.183717       2.299462       0.287865
N         -0.686164       1.330899      -0.110317
C         -2.013561       1.552611      -0.138456
C         -2.543028       2.779256       0.229434
Ru         0.140049      -0.640642      -0.501306
H         -0.297328      -0.542223      -2.067682
O          1.230682      -3.364865      -1.105897
N          0.753754      -0.363940       1.638966
H         -0.051805      -0.144863       2.217475
C          1.488085      -1.407747       2.306194
H          0.920899      -2.348350       2.361944
H          2.380772      -1.627225       1.704387
C          2.296211       1.520058      -2.453556
H          2.581636       0.786896      -3.209446
H          1.357388       1.977739      -2.762254
H          3.069965       2.286311      -2.378283
C          3.714064       0.151400      -0.386848
H          4.065716      -0.611960      -1.081044
H          4.406980       0.994851      -0.401432
H          3.689834      -0.276156       0.613711
C         -2.925066      -2.435433      -1.156961
H         -4.004948      -2.395208      -1.003321
H         -2.691271      -2.255672      -2.205197
H         -2.564952      -3.430778      -0.895135
C         -2.680467      -1.541338       1.542550
H         -3.769707      -1.611964       1.562072
H         -2.252482      -2.475228       1.907392
H         -2.361874      -0.743323       2.213184
N          1.798002      -1.025255       3.689638
H          2.257611      -1.783999       4.182431
H          2.425831      -0.228328       3.695014
45
1-P'(E);B3LYP-D3BJ/def2-TZVP;-1528.162155;0.313405
H         -2.938617       0.079619      -1.679024
H         -3.869681      -0.131744      -0.193196
H         -4.059079       2.302439       0.249746
H         -2.909569       4.388001       0.983670
H         -0.420580       4.417966       1.071250
H          1.705961       3.316275       0.436424
C          1.218575      -1.964926      -1.098861
C          1.252915       2.328509       0.530072
P          1.977741       1.051950      -0.595739
P         -1.762822      -1.476492      -0.311973
C         -2.860886      -0.006555      -0.590805
C         -2.337775       3.512515       0.705011
C         -0.953325       3.533472       0.751404
C         -0.238596       2.392421       0.406564
N         -0.875911       1.274875      -0.005685
C         -2.224090       1.247649      -0.067102
C         -2.980472       2.353072       0.299968
Ru         0.277275      -0.488212      -0.540835
H         -0.146373      -0.235703      -2.114620
O          1.795826      -2.892349      -1.479032
N          0.800938      -0.503829       1.605965
H         -0.037197      -0.275632       2.136570
H          1.476578       1.916452       1.519763
C          1.281592      -1.748976       2.130401
H          0.606108      -2.612853       1.978086
H          2.211702      -2.001554       1.597267
C          2.428969       1.971257      -2.110014
H          2.888246       1.280876      -2.818051
H          1.519277       2.360868      -2.566167
H          3.119978       2.791584      -1.905436
C          3.581755       0.688770       0.187903
H          4.140284      -0.001244      -0.444746
H          4.176764       1.589609       0.348358
H          3.365997       0.206009       1.140102
C         -2.415820      -2.706556      -1.491778
H         -3.484819      -2.881158      -1.356562
H         -2.219607      -2.357133      -2.504315
H         -1.881367      -3.645956      -1.347653
C         -2.331028      -2.130748       1.301576
H         -3.401654      -2.343433       1.303525
H         -1.781884      -3.044771       1.526797
H         -2.099642      -1.408584       2.084018
N          1.466449      -1.647184       3.588886
H          1.851127      -2.507969       3.966988
H          2.126323      -0.900143       3.781703
53
1-R'(F);B3LYP-D3BJ/def2-TZVP;-1703.967947;0.372096
H         -2.207214      -2.392530       3.621107
H         -1.413730      -0.568478       5.155418
H         -0.741377       1.603549       4.213829
H         -0.491672       3.081509       2.214585
C         -0.836600       0.388810      -2.595324
C         -0.715139       2.238658       1.572496
P         -0.951418       2.414846      -0.159742
P         -1.532995      -2.076929      -0.723653
C         -2.406507      -2.214950       0.896758
C         -1.430533      -0.410885       4.083667
C         -1.054332       0.794953       3.567465
C         -1.067348       1.022008       2.155364
N         -1.438369      -0.038691       1.342285
C         -1.863735      -1.205542       1.874591
C         -1.860669      -1.447029       3.231094
C         -2.650872      -2.898777      -1.909605
C         -2.365615       3.533035      -0.499619
C          0.438189       3.436303      -0.791728
C         -0.175468      -3.306771      -0.559366
Ru        -1.093650       0.172701      -0.785987
H         -2.661340       0.356368      -1.066410
O         -0.695440       0.530802      -3.736020
N          1.070214      -0.031690      -0.069258
H          1.130408      -0.862463       0.509401
H         -2.386883      -3.225319       1.307895
H         -3.449714      -1.961213       0.684189
H          1.196575       0.748480       0.575213
C          2.152589      -0.056998      -1.072975
H          1.942874      -0.878709      -1.756951
H          2.081172       0.863101      -1.650993
C          3.520108      -0.207595      -0.462616
C          4.078831      -1.471608      -0.279943
C          4.225276       0.908491      -0.013755
C          5.312152      -1.620238       0.342455
H          3.545091      -2.346114      -0.634567
C          5.458192       0.765159       0.608980
H          3.806300       1.897882      -0.156250
C          6.003822      -0.500910       0.789928
H          5.735282      -2.607847       0.473790
H          5.995444       1.640863       0.949601
H          6.965737      -0.613761       1.272751
H         -2.225397       4.501655      -0.015403
H         -2.476683       3.677330      -1.575632
H         -3.269659       3.064399      -0.115232
H          1.382313       2.914120      -0.643968
H          0.306512       3.626153      -1.857778
H          0.486622       4.391042      -0.264027
H         -2.162578      -2.949485      -2.883218
H         -2.918250      -3.907569      -1.589755
H         -3.550276      -2.293603      -2.013655
H          0.458371      -3.039451       0.287255
H         -0.559827      -4.315046      -0.394427
H          0.435255      -3.302918      -1.462621
53
1-TS'(F);B3LYP-D3BJ/def2-TZVP;-1703.932083;0.367646;-1280.6429
H          3.859074      -0.618718      -1.158292
H          3.211377      -1.261285      -2.672999
H          3.013405       0.923846      -3.879629
H          1.787769       3.089853      -4.059538
H          0.316483       3.812973      -2.197435
H         -0.688361       3.295303       0.066234
H         -0.928645       1.242659      -0.048729
C          0.762515      -1.438970       2.257652
C         -0.197682       2.325170       0.089632
P          0.441539       1.712158       1.675051
P          1.917762      -1.903341      -0.631617
C          2.939445      -0.799890      -1.722301
C          1.685589       2.476249      -3.173386
C          0.869449       2.886069      -2.138498
C          0.738009       2.081297      -0.999054
N          1.435059       0.914601      -0.921831
C          2.229958       0.508115      -1.929500
C          2.372861       1.267186      -3.080027
C          3.096868      -3.192390      -0.104497
C          1.700508       2.867199       2.324682
C         -0.954947       1.946196       2.828539
C          0.857629      -2.799924      -1.830282
Ru         1.053201      -0.355276       0.800215
H          2.592287      -0.179910       1.306676
O          0.596859      -2.125627       3.173601
N         -1.011309      -0.223706      -0.063958
H         -1.002212      -0.504617      -1.039588
C         -2.113420      -0.911975       0.589392
H         -2.143189      -0.588895       1.634689
H         -1.954257      -1.998445       0.630324
C         -3.460840      -0.647480      -0.046171
C         -4.319103      -1.694209      -0.374274
C         -3.873859       0.658303      -0.318872
C         -5.560750      -1.449962      -0.953030
H         -4.009806      -2.713568      -0.173587
C         -5.111784       0.908411      -0.894060
H         -3.210105       1.481223      -0.085955
C         -5.961842      -0.146519      -1.213929
H         -6.211827      -2.278498      -1.202774
H         -5.416601       1.928039      -1.095297
H         -6.926260       0.047927      -1.665533
H          1.297261       3.873297       2.453596
H          2.069721       2.497209       3.282336
H          2.536043       2.894908       1.626678
H         -1.817124       1.387785       2.469543
H         -0.680628       1.566203       3.812699
H         -1.223450       3.000771       2.914893
H          2.560675      -3.942877       0.477076
H          3.581763      -3.678307      -0.953108
H          3.845861      -2.735842       0.540753
H          0.228904      -2.082382      -2.357654
H          1.444330      -3.363219      -2.558420
H          0.204385      -3.484057      -1.288300
53
1-P'(F);B3LYP-D3BJ/def2-TZVP;-1703.943654;0.370516
H         -3.328617      -2.077922       0.648745
H         -2.306928      -3.023102       1.736139
H         -2.831262      -1.647114       3.732088
H         -2.503184       0.516913       4.923334
H         -1.545408       2.443255       3.668475
H         -0.964186       3.418553       1.464697
C         -0.601196      -0.226191      -2.664140
C         -0.694847       2.436447       1.074030
P         -0.962849       2.247421      -0.746619
P         -1.179448      -2.254553      -0.361368
C         -2.329563      -2.143221       1.090638
C         -2.237286       0.416920       3.879150
C         -1.708014       1.491281       3.182966
C         -1.356534       1.336665       1.847174
N         -1.555365       0.161429       1.210896
C         -2.082713      -0.888337       1.876390
C         -2.418312      -0.789238       3.220244
C         -2.002611      -3.467832      -1.448247
C         -2.433868       3.270733      -1.107125
C          0.416473       3.200125      -1.459098
C          0.239129      -3.210050       0.296579
Ru        -0.986653      -0.044187      -0.876054
H         -2.587752      -0.110619      -1.269363
O         -0.383112      -0.348582      -3.793142
N          1.059390       0.221044      -0.092621
H          1.121839      -0.280129       0.790665
H          0.386574       2.292303       1.167253
C          2.148437      -0.257923      -0.924577
H          2.021920      -1.291108      -1.297172
H          2.194149       0.367000      -1.824621
C          3.470476      -0.189249      -0.198342
C          4.131604      -1.346457       0.206414
C          4.032481       1.043838       0.138706
C          5.322077      -1.281466       0.925605
H          3.708044      -2.311066      -0.049812
C          5.221674       1.117548       0.849259
H          3.520496       1.950541      -0.159164
C          5.871632      -0.048140       1.248440
H          5.819865      -2.193839       1.230664
H          5.647335       2.083478       1.092733
H          6.799247       0.007885       1.803949
H         -3.290849       2.847449      -0.583874
H         -2.296354       4.311952      -0.808493
H         -2.640728       3.226594      -2.176757
H          0.306529       3.232210      -2.543148
H          0.458114       4.219962      -1.072652
H          1.331757       2.666300      -1.208798
H         -2.209485      -4.408660      -0.934881
H         -2.929784      -3.032154      -1.817486
H         -1.356101      -3.664509      -2.303970
H         -0.070086      -4.170957       0.711722
H          0.954763      -3.379745      -0.507701
H          0.739790      -2.623657       1.066432
47
1-R'(G);B3LYP-D3BJ/def2-TZVP;-1587.384071;0.32807
H         -4.414920      -0.228468       1.758098
H         -4.116728       2.036542       2.803040
H         -2.196924       3.431340       2.150602
H         -0.174339       3.748571       0.720259
C          1.526261      -0.875930      -1.782636
C         -0.259473       2.722713       0.384412
P          0.747549       2.069335      -0.897951
P         -1.104569      -2.085905      -0.484691
C         -2.758044      -1.360945      -0.101722
C         -3.388012       1.662840       2.093786
C         -2.324446       2.439895       1.737989
C         -1.350711       1.963855       0.804587
N         -1.512224       0.676026       0.315478
C         -2.603864      -0.054783       0.632965
C         -3.555638       0.383506       1.527274
Ru         0.139665      -0.182380      -0.790380
H         -0.656707      -0.025167      -2.167926
O          2.386020      -1.305359      -2.429109
N          1.067424      -0.189272       1.320441
H          0.432591      -0.660237       1.954891
H         -3.411687      -2.050316       0.434653
H         -3.215841      -1.156210      -1.074560
H          1.069457       0.792227       1.595295
C          2.384724      -0.763099       1.428776
H          2.336861      -1.813620       1.121037
H          3.056523      -0.235583       0.744678
C          0.475284       2.993899      -2.458830
H          1.139303       2.615190      -3.237704
H         -0.555314       2.837398      -2.771944
H          0.652882       4.061957      -2.317590
C          2.479773       2.550606      -0.523210
H          3.141213       2.212068      -1.321910
H          2.565151       3.635042      -0.428006
H          2.801802       2.099425       0.414431
C         -1.433645      -3.271443      -1.832963
H         -0.518480      -3.820555      -2.056256
H         -2.221700      -3.980020      -1.571606
H         -1.719254      -2.713618      -2.723601
C         -0.806597      -3.201766       0.945181
H         -1.575571      -3.972538       1.023628
H          0.167197      -3.681224       0.842205
H         -0.808733      -2.620676       1.868296
O          2.847213      -0.657166       2.760365
C          4.148390      -1.185676       2.927863
H          4.416615      -1.057033       3.974399
H          4.182334      -2.253216       2.677188
H          4.878027      -0.657111       2.302408
47
1-TS'(G);B3LYP-D3BJ/def2-TZVP;-1587.349297;0.323118;-1359.7609
H         -3.443511      -0.423993      -0.920403
H         -3.949523      -0.725640       0.746582
H         -4.287192       1.662609       1.409583
H         -3.195286       3.843880       1.939577
H         -0.820629       4.197778       1.317574
H          1.299198       3.246592       0.317523
H          1.191423       1.259044       0.914642
C          0.970880      -1.876618      -1.438115
C          0.817423       2.285641       0.156829
P          1.244713       1.333898      -1.325549
P         -1.757052      -1.751391       0.123462
C         -3.097253      -0.466474       0.116418
C         -2.639314       3.062603       1.436762
C         -1.320423       3.267012       1.089076
C         -0.605511       2.247242       0.443450
N         -1.233893       1.073677       0.154766
C         -2.521329       0.869376       0.492847
C         -3.255756       1.845980       1.144986
Ru        -0.019092      -0.519513      -0.689743
H         -0.881355      -0.477870      -2.063627
O          1.576495      -2.734599      -1.923235
N          1.095315      -0.150785       1.236971
H          0.485780      -0.224309       2.044302
C          2.291289      -0.873010       1.495992
H          2.102873      -1.880496       1.907045
H          2.856255      -1.004278       0.565167
C          0.829810       2.283948      -2.830864
H          1.114998       1.707810      -3.712452
H         -0.248420       2.435303      -2.857594
H          1.336084       3.250715      -2.848408
C          3.070733       1.340433      -1.321009
H          3.443165       0.709457      -2.127964
H          3.458419       2.352732      -1.449892
H          3.425164       0.945609      -0.370493
C         -2.497126      -3.147596      -0.789015
H         -3.453929      -3.455672      -0.363641
H         -2.630444      -2.852585      -1.828754
H         -1.806898      -3.991258      -0.762094
C         -1.773143      -2.352733       1.855980
H         -2.744794      -2.759952       2.142012
H         -1.010944      -3.122984       1.974933
H         -1.523373      -1.526079       2.521359
O          3.113337      -0.160407       2.432185
C          4.296276      -0.857722       2.742114
H          4.914754      -1.026663       1.849307
H          4.860381      -0.252532       3.450941
H          4.084987      -1.834923       3.198321
47
1-P'(G);B3LYP-D3BJ/def2-TZVP;-1587.364723;0.326316
H          3.383079      -0.526900      -1.040356
H          3.952631      -0.673696       0.622631
H          3.511179      -3.098905       0.795231
H          1.815071      -4.918236       0.945853
H         -0.560061      -4.391597       0.414551
H         -2.146952      -2.801355      -0.637597
C         -0.359054       2.406170      -0.877315
C         -1.581225      -1.950736      -0.252529
P         -1.656915      -0.445907      -1.321924
P          2.276843       1.144423       0.251882
C          3.064950      -0.519371       0.006971
C          1.523881      -3.916413       0.658245
C          0.202367      -3.627210       0.361826
C         -0.155623      -2.329371       0.014021
N          0.777876      -1.354335      -0.064672
C          2.073507      -1.630809       0.197568
C          2.469754      -2.905329       0.579665
Ru         0.160023       0.686209      -0.486238
H          0.825209       0.584627      -1.981315
O         -0.678285       3.487354      -1.133699
N         -0.526910       0.626935       1.602592
H         -0.173327      -0.165427       2.127789
H         -2.039291      -1.617241       0.686148
C         -1.730060       1.048741       2.132007
H         -1.716802       1.161916       3.230577
H         -2.048425       1.998288       1.684117
C         -1.519353      -1.110386      -3.021351
H         -1.548470      -0.280794      -3.727834
H         -0.555106      -1.605435      -3.128784
H         -2.324257      -1.811649      -3.251516
C         -3.398097       0.083493      -1.243477
H         -3.530188       0.941727      -1.903114
H         -4.075808      -0.713801      -1.554845
H         -3.609669       0.373745      -0.217187
C          3.414091       2.262749      -0.636296
H          4.443071       2.170488      -0.283668
H          3.363344       2.040943      -1.701213
H          3.078815       3.289601      -0.487560
C          2.608044       1.538117       2.005067
H          3.669388       1.463641       2.248744
H          2.257350       2.550536       2.205594
H          2.021601       0.868080       2.630874
O         -2.866937       0.093970       1.894442
C         -4.046063       0.502145       2.538223
H         -4.400945       1.476772       2.170419
H         -4.820091      -0.242669       2.344411
H         -3.908959       0.586879       3.626005
46
1-R'(H);B3LYP-D3BJ/def2-TZVP;-1810.010773;0.298767
H         -3.528212      -0.921163       3.173203
H         -2.874037       1.165162       4.408933
H         -1.440566       2.832787       3.303801
H         -0.209876       3.574802       1.259891
C          0.403635      -0.392713      -2.528675
C         -0.403960       2.613075       0.801849
P         -0.039059       2.289029      -0.886537
P         -1.411901      -2.054815      -0.520366
C         -2.778706      -1.568516       0.620649
C         -2.502823       0.985847       3.407151
C         -1.706448       1.913261       2.800701
C         -1.205320       1.693908       1.479705
N         -1.529567       0.493824       0.865169
C         -2.366803      -0.386562       1.458579
C         -2.862401      -0.196044       2.729398
Ru        -0.470555      -0.005693      -0.955563
H         -1.767913       0.269530      -1.844285
O          0.937590      -0.628508      -3.528640
N          1.253418      -0.223937       0.573143
H          0.940608      -0.857062       1.299465
H         -3.133626      -2.395524       1.237198
H         -3.602521      -1.259648      -0.030302
H          1.292846       0.705437       0.992933
C          2.543631      -0.641649       0.047857
H          2.448643      -1.622122      -0.416261
H          2.868926       0.057628      -0.719843
C          3.631382      -0.726326       1.101103
F          3.849621       0.465758       1.692123
F          4.794136      -1.135944       0.565192
F          3.303860      -1.599062       2.080518
C         -1.000862       3.404748      -1.979259
H         -0.732316       3.227464      -3.022043
H         -2.058170       3.181915      -1.848360
H         -0.817240       4.451598      -1.729367
C          1.663405       2.903173      -1.194489
H          1.930769       2.754041      -2.241402
H          1.735002       3.967014      -0.959201
H          2.377289       2.370346      -0.567726
C         -2.230187      -3.053618      -1.809580
H         -2.813844      -3.871930      -1.384160
H         -2.878752      -2.402481      -2.393849
H         -1.472251      -3.464203      -2.477273
C         -0.508767      -3.331446       0.445520
H         -1.148642      -4.181760       0.688385
H          0.350487      -3.687059      -0.123735
H         -0.148679      -2.898227       1.379703
46
1-TS'(H);B3LYP-D3BJ/def2-TZVP;-1809.980969;0.294589;-1419.8484
H          3.829064      -0.261423       0.023691
H          3.832347      -0.614256      -1.708665
H          3.833236       1.751687      -2.521859
H          2.525861       3.863905      -2.764770
H          0.435383       4.157507      -1.463629
H         -1.234385       3.174090       0.165500
H         -1.213142       1.153155      -0.387889
C         -0.165846      -1.851457       1.876739
C         -0.679926       2.240152       0.201807
P         -0.577756       1.345394       1.773387
P          1.976032      -1.695192      -0.432133
C          3.193650      -0.360626      -0.861211
C          2.186754       3.086096      -2.092278
C          1.025561       3.257079      -1.367904
C          0.589246       2.241680      -0.503947
N          1.333173       1.106519      -0.382635
C          2.467661       0.935171      -1.087941
C          2.922122       1.908021      -1.962553
Ru         0.502078      -0.493327       0.830927
H          1.729518      -0.378747       1.883173
O         -0.569432      -2.707859       2.540967
N         -1.146834      -0.237760      -0.694051
H         -0.771090      -0.320086      -1.632069
C         -2.331894      -1.052230      -0.597860
H         -2.172938      -2.095823      -0.898612
H         -2.690982      -1.078732       0.431997
C         -3.483349      -0.535520      -1.440374
F         -3.879574       0.700694      -1.064683
F         -4.565964      -1.340515      -1.347873
F         -3.158807      -0.459763      -2.751770
C          0.265864       2.368383       3.031356
H          0.309152       1.820545       3.973876
H          1.286088       2.553680       2.698326
H         -0.247317       3.319193       3.185647
C         -2.302026       1.304383       2.372256
H         -2.356970       0.716627       3.288552
H         -2.670579       2.312301       2.571472
H         -2.937871       0.843338       1.619298
C          3.018969      -3.022869       0.259126
H          3.821277      -3.311601      -0.422160
H          3.438927      -2.680057       1.203550
H          2.393733      -3.892769       0.462181
C          1.508810      -2.367845      -2.073372
H          2.372857      -2.743349      -2.624783
H          0.790700      -3.177025      -1.938914
H          1.028150      -1.583519      -2.658587
46
1-P'(H);B3LYP-D3BJ/def2-TZVP;-1809.995251;0.297276
H         -3.514670      -1.464049      -0.230747
H         -3.235689      -2.222471       1.338820
H         -4.168811      -0.320054       2.627457
H         -3.850198       2.017344       3.430277
H         -2.071458       3.412231       2.385420
H         -0.481261       3.700736       0.507176
C          0.629489      -0.914340      -2.321635
C         -0.303275       2.625620       0.461784
P          0.129658       2.006334      -1.226247
P         -1.243440      -2.179563      -0.172010
C         -2.806183      -1.544146       0.599473
C         -3.227905       1.616277       2.641054
C         -2.241471       2.395677       2.059793
C         -1.440682       1.855644       1.060104
N         -1.634294       0.590623       0.626920
C         -2.603867      -0.172515       1.175397
C         -3.405598       0.314338       2.199128
Ru        -0.357069      -0.224049      -0.933936
H         -1.640744      -0.171378      -1.958753
O          1.229307      -1.353516      -3.207294
N          1.221005      -0.022500       0.602808
H          0.837661      -0.325984       1.492714
H          0.594220       2.382897       1.039644
C          2.442692      -0.741741       0.389929
H          2.378465      -1.844981       0.438788
H          2.853606      -0.509508      -0.596384
C          3.525437      -0.362287       1.384970
F          3.876713       0.941126       1.310098
F          4.660275      -1.079365       1.190796
F          3.142441      -0.586525       2.666412
C         -0.828902       3.062197      -2.368801
H         -0.603894       2.767824      -3.394234
H         -1.891041       2.889565      -2.197448
H         -0.601265       4.122120      -2.239400
C          1.845270       2.579927      -1.437554
H          2.189132       2.317955      -2.438393
H          1.932897       3.659301      -1.301763
H          2.459847       2.064690      -0.701158
C         -1.835013      -3.508007      -1.273957
H         -2.438118      -4.246132      -0.742187
H         -2.416590      -3.060926      -2.078744
H         -0.971735      -4.006339      -1.715874
C         -0.448574      -3.114058       1.189012
H         -1.100204      -3.892817       1.589254
H          0.468865      -3.570941       0.817695
H         -0.176045      -2.423894       1.987195
43
1-R'(I);B3LYP-D3BJ/def2-TZVP;-1770.679122;0.272391
H         -4.578995       0.693040       1.097840
H         -3.983251       2.883853       2.167889
H         -1.750154       3.851679       1.798677
H          0.485391       3.708038       0.674243
C          1.564116      -1.230303      -1.521571
C          0.246072       2.705992       0.339801
P          1.204490       1.877145      -0.888233
P         -1.413861      -1.858954      -0.593822
C         -2.930764      -0.805976      -0.503439
C         -3.252047       2.352852       1.570549
C         -2.014165       2.894053       1.371418
C         -1.037216       2.208153       0.587008
N         -1.386962       0.969501       0.072241
C         -2.634611       0.473048       0.233990
C         -3.592025       1.116845       0.986867
Ru         0.202443      -0.232976      -0.773571
H         -0.340508      -0.037504      -2.250831
O          2.402909      -1.846583      -2.021720
N          0.767840      -0.190251       1.525896
H         -0.095503      -0.410789       2.009531
H         -3.786762      -1.328604      -0.074412
H         -3.175294      -0.558438      -1.540974
H          0.929659       0.819788       1.623811
C          1.825858      -0.950453       2.076152
F          2.981082      -0.665116       1.470529
F          2.006074      -0.722427       3.401416
F          1.578464      -2.261670       1.942378
C          1.111266       2.785587      -2.479906
H          1.724955       2.284322      -3.230177
H          0.076174       2.781726      -2.816751
H          1.450318       3.816624      -2.361928
C          2.964918       2.124687      -0.452055
H          3.598178       1.689050      -1.225646
H          3.189944       3.189777      -0.367205
H          3.194069       1.639046       0.493840
C         -1.759903      -3.036012      -1.944257
H         -2.702380      -3.565212      -1.793174
H         -1.790141      -2.489227      -2.885545
H         -0.947580      -3.761231      -1.999099
C         -1.568542      -2.918489       0.897578
H         -2.471014      -3.531428       0.860775
H         -0.695604      -3.564383       0.983575
H         -1.616136      -2.291090       1.788613
43
1-TS'(I);B3LYP-D3BJ/def2-TZVP;-1770.663523;0.268123;-1581.8337
H         -3.179476      -0.729148      -1.443571
H         -3.824870      -1.327394       0.089069
H         -4.614321       0.856719       1.009032
H         -3.960580       3.079034       1.938940
H         -1.631238       3.877256       1.666060
H          0.707979       3.422635       0.812119
H          0.872159       1.278963       1.216956
C          1.460930      -1.418993      -1.499289
C          0.415853       2.429006       0.482757
P          1.127417       1.763317      -1.040564
P         -1.435573      -1.926972      -0.333125
C         -2.957044      -0.862111      -0.380769
C         -3.232929       2.471124       1.416174
C         -1.939505       2.922260       1.264489
C         -0.996733       2.127065       0.590988
N         -1.391962       0.923145       0.081729
C         -2.656754       0.479521       0.227060
C         -3.606140       1.229241       0.899405
Ru         0.156990      -0.342411      -0.757822
H         -0.496267      -0.276143      -2.220172
O          2.255147      -2.094829      -1.991499
N          0.886202      -0.042338       1.415679
H          0.119695      -0.241137       2.048294
C          2.018872      -0.642165       1.926518
F          3.109922      -0.367120       1.181730
F          2.317176      -0.247122       3.202826
F          1.934018      -2.005716       1.999032
C          0.609020       2.790415      -2.463350
H          1.035708       2.381711      -3.380443
H         -0.476310       2.749728      -2.543986
H          0.927880       3.827402      -2.344169
C          2.912785       2.111068      -0.925145
H          3.409967       1.734600      -1.819364
H          3.093666       3.184384      -0.841830
H          3.328092       1.602651      -0.058970
C         -1.815649      -3.282631      -1.492310
H         -2.754818      -3.781131      -1.246309
H         -1.863880      -2.877643      -2.502060
H         -1.005452      -4.011478      -1.457270
C         -1.552088      -2.745348       1.302433
H         -2.442201      -3.371807       1.384169
H         -0.661254      -3.351664       1.463992
H         -1.584304      -1.984749       2.083104
43
1-P'(I);B3LYP-D3BJ/def2-TZVP;-1770.690484;0.27165
H          2.382953       2.135424      -1.522993
H          2.570738       3.066949      -0.035231
H          4.457584       1.702887       0.816756
H          5.201224      -0.467782       1.786755
H          3.659052      -2.420476       1.682967
H          1.616176      -3.409679       0.690839
C         -1.867842       0.242291      -1.573780
C          1.118377      -2.439169       0.672948
P         -0.084621      -2.236998      -0.721037
P          0.238652       2.282279      -0.485779
C          2.092430       2.187200      -0.469201
C          4.223999      -0.374162       1.331561
C          3.369078      -1.462935       1.273885
C          2.111366      -1.316264       0.701354
N          1.723800      -0.132615       0.176733
C          2.558409       0.929333       0.205526
C          3.811664       0.836444       0.796414
Ru        -0.250505       0.059799      -0.701783
H          0.452335       0.167684      -2.165175
O         -2.849407       0.367098      -2.163196
N         -0.959183      -0.213917       1.394828
H         -0.366223       0.255731       2.067681
H          0.485749      -2.351125       1.561479
C         -2.240819       0.016717       1.739627
F         -3.116838      -0.803940       1.092194
F         -2.494675      -0.133689       3.084505
F         -2.749847       1.304291       1.476116
C          0.697216      -3.107597      -2.124080
H          0.039138      -3.040986      -2.990704
H          1.630810      -2.604483      -2.373927
H          0.892233      -4.157817      -1.898683
C         -1.457445      -3.332532      -0.242918
H         -2.182874      -3.361863      -1.056321
H         -1.113158      -4.346858      -0.033333
H         -1.944673      -2.908414       0.632627
C         -0.113331       3.499369      -1.797027
H          0.407930       4.443934      -1.632249
H          0.175994       3.075888      -2.757641
H         -1.187586       3.685057      -1.816669
C         -0.147653       3.203479       1.045345
H          0.290400       4.203128       1.036407
H         -1.228740       3.268260       1.156733
H          0.235159       2.650097       1.902770
50
1-R'(J);B3LYP-D3BJ/def2-TZVP;-1664.637567;0.347138
H          2.588521      -2.285795       1.453158
H          2.049896      -3.527421       0.319555
H          3.601895      -3.003747      -1.525545
H          4.349079      -1.338787      -3.251156
H          3.585976       0.995743      -3.098634
C         -1.128768       0.699223       1.954423
C          1.902376       1.984779      -1.204700
P          0.962768       2.366432       0.231730
P          0.234549      -2.048885       1.152132
C          1.942035      -2.476308       0.590933
C          3.667445      -1.039365      -2.464110
C          3.245251       0.256269      -2.386879
C          2.345468       0.671045      -1.355624
N          1.891102      -0.302369      -0.477579
C          2.369752      -1.565655      -0.530216
C          3.240148      -1.986367      -1.511932
Ru         0.242615       0.223449       0.820113
H          1.199794       0.276964       2.093016
O         -1.969195       1.005611       2.687828
N         -0.860321       0.162175      -1.247474
H         -0.403843      -0.586304      -1.754218
H          2.314012       2.752699      -1.847699
H         -0.521376       1.028468      -1.659756
C         -2.279313       0.034581      -1.301861
C         -2.868031      -1.080634      -1.889157
C         -3.085896       1.012560      -0.725468
C         -4.250441      -1.222575      -1.892508
H         -2.244468      -1.837868      -2.348337
C         -4.465218       0.873278      -0.743821
H         -2.628433       1.861026      -0.237626
C         -5.055874      -0.245798      -1.322282
H         -4.695595      -2.097039      -2.349372
H         -5.081425       1.637195      -0.288018
H         -6.132075      -0.354770      -1.325655
C          1.982977       3.308205       1.431620
H          1.381333       3.578296       2.301129
H          2.800985       2.668886       1.758411
H          2.389896       4.212807       0.975335
C         -0.250088       3.657474      -0.252581
H         -0.826516       3.971303       0.618819
H          0.263192       4.526901      -0.668335
H         -0.936423       3.273811      -1.006240
C          0.110814      -2.775129       2.822023
H          0.367712      -3.835945       2.826655
H          0.776584      -2.230360       3.489701
H         -0.909589      -2.653043       3.186523
C         -0.808974      -3.183639       0.156078
H         -0.602313      -4.228838       0.393823
H         -1.862977      -2.972234       0.332649
H         -0.602545      -3.022108      -0.901983
50
1-TS'(J);B3LYP-D3BJ/def2-TZVP;-1664.612235;0.342991;-1586.5255
H          3.417886       1.567704      -0.736202
H          3.322214       2.522458       0.748478
H          4.385138       0.854933       2.279371
H          4.139190      -1.330801       3.459478
H          2.341122      -2.891593       2.769888
H          0.337299      -3.334076       1.282480
H         -0.498664      -1.373674       1.097776
C         -0.890784       0.630469      -2.226178
C          0.440709      -2.356596       0.818767
P          0.088703      -2.185611      -0.949009
P          1.138014       2.206569      -0.426560
C          2.832095       1.736225       0.172158
C          3.471547      -1.070778       2.647719
C          2.476164      -1.944961       2.265868
C          1.609868      -1.598186       1.216766
N          1.786041      -0.406258       0.576854
C          2.754975       0.452466       0.949837
C          3.615658       0.152913       1.992334
Ru         0.303309       0.140219      -0.912884
H          1.412825       0.108497      -2.083587
O         -1.602164       0.949529      -3.078849
N         -0.971110      -0.086386       0.967264
H         -0.493511       0.366315       1.738791
C         -2.342172       0.125935       1.109663
C         -3.233535      -0.154819       0.064852
C         -2.884131       0.605138       2.314246
C         -4.599958       0.020059       0.226129
H         -2.838973      -0.481472      -0.885323
C         -4.250334       0.785967       2.467008
C         -5.124311       0.489738       1.425909
H         -5.261303      -0.200240      -0.602998
H         -4.635290       1.160457       3.407866
H         -6.190256       0.631189       1.544163
H         -2.214581       0.832853       3.136929
C          1.271453      -3.190372      -1.917193
H          1.046848      -3.089115      -2.980075
H          2.275530      -2.806095      -1.743555
H          1.228670      -4.243775      -1.634957
C         -1.482587      -3.085900      -1.178368
H         -1.810267      -2.990992      -2.213853
H         -1.360262      -4.144019      -0.939433
H         -2.244333      -2.657283      -0.530525
C          1.463958       3.471411      -1.699514
H          2.076706       4.289604      -1.317135
H          1.962204       2.997757      -2.544126
H          0.511797       3.872056      -2.048388
C          0.460030       3.192139       0.961613
H          1.059266       4.081437       1.165679
H         -0.561605       3.488281       0.724008
H          0.426913       2.572763       1.857949
50
1-P'(J);B3LYP-D3BJ/def2-TZVP;-1664.633384;0.345496
H          1.675486       2.645500      -1.833362
H          0.837070       3.764154      -0.756269
H          2.727411       3.946160       0.828293
H          4.075604       2.852315       2.614213
H          3.860957       0.392828       2.942991
H          3.096105      -1.772343       1.984058
C         -0.670060      -1.360880      -2.007076
C          2.194781      -1.295393       1.596076
P          1.520019      -2.122832       0.078847
P         -0.461093       1.707300      -1.335224
C          1.050800       2.709257      -0.937006
C          3.408042       2.269782       1.993012
C          3.292239       0.901228       2.177065
C          2.414766       0.176045       1.380602
N          1.697614       0.781859       0.409074
C          1.817776       2.111702       0.206670
C          2.657206       2.881635       1.002040
Ru         0.331846      -0.380691      -0.816765
H          1.372406      -0.190116      -2.060073
O         -1.244364      -1.969687      -2.803650
N         -0.846468      -0.475460       1.047684
H         -0.373175      -0.014296       1.816110
H          1.408571      -1.420894       2.345857
C         -2.190910      -0.352171       1.217497
C         -2.747440       0.227099       2.386613
C         -3.115948      -0.788059       0.240499
C         -4.113788       0.370260       2.553073
H         -2.072725       0.571584       3.164825
C         -4.481789      -0.641304       0.420869
H         -2.741812      -1.243807      -0.663849
C         -5.006028      -0.055902       1.571101
H         -4.489527       0.826310       3.462273
H         -5.151513      -0.990390      -0.357147
H         -6.073605       0.058419       1.701496
C          2.993675      -2.830738      -0.736155
H          2.677936      -3.353801      -1.639145
H          3.654391      -2.017307      -1.034738
H          3.531183      -3.524419      -0.086705
C          0.646499      -3.570714       0.754369
H          0.310357      -4.196585      -0.072753
H          1.274925      -4.164904       1.420110
H         -0.228202      -3.197493       1.286573
C         -0.855000       2.213586      -3.042867
H         -0.965746       3.295459      -3.135097
H         -0.068315       1.860802      -3.708105
H         -1.790024       1.735948      -3.336871
C         -1.776433       2.501237      -0.350841
H         -1.889773       3.554442      -0.614184
H         -2.715541       1.973825      -0.514215
H         -1.540971       2.404701       0.707680
52
1-R'(K);B3LYP-D3BJ/def2-TZVP;-1869.234183;0.346733
H         -2.388801       2.351231       1.928803
H         -1.326545       3.599437       1.278187
H         -2.614123       4.063806      -0.773312
H         -3.453981       3.210505      -2.978165
H         -3.364926       0.797666      -3.462158
C          0.342735      -1.646045       1.827012
C         -2.355169      -1.108327      -1.804693
P         -1.852280      -2.103862      -0.448377
P         -0.167335       1.480381       1.842214
C         -1.560135       2.534930       1.237817
C         -3.026123       2.525723      -2.256113
C         -2.976116       1.189098      -2.532154
C         -2.410874       0.273621      -1.594238
N         -1.882576       0.799708      -0.426723
C         -1.997899       2.116437      -0.141177
C         -2.543772       3.017031      -1.028614
Ru        -0.663913      -0.506723       0.786379
H         -1.789848      -0.610794       1.896361
O          0.955161      -2.369554       2.490625
N          0.727851      -0.280130      -1.146259
H          0.618547       0.668273      -1.484039
H         -2.846806      -1.522822      -2.675919
H          0.196109      -0.915143      -1.736642
C          2.071307      -0.624431      -0.975968
C          3.135268       0.298209      -0.976473
C          2.392708      -1.963409      -0.718093
C          4.445022      -0.106251      -0.699933
C          3.686856      -2.361132      -0.463458
H          1.586517      -2.680098      -0.678950
C          4.726895      -1.429017      -0.445590
H          5.220102       0.643889      -0.703582
H          3.889258      -3.404214      -0.259524
H          5.741072      -1.737792      -0.235658
N          2.946039       1.710217      -1.285033
O          1.843362       2.089313      -1.691367
O          3.887721       2.469580      -1.130088
C         -3.301763      -2.881203       0.368252
H         -2.970787      -3.525525       1.184598
H         -3.925236      -2.089699       0.779885
H         -3.884409      -3.467031      -0.345325
C         -1.048450      -3.594104      -1.160211
H         -0.718132      -4.260383      -0.362209
H         -1.751915      -4.131831      -1.799104
H         -0.189595      -3.314549      -1.768664
C         -0.294942       1.569402       3.662331
H         -0.299764       2.601339       4.017790
H         -1.205581       1.063885       3.978794
H          0.554783       1.046173       4.102136
C          1.309110       2.516265       1.518173
H          1.307975       3.407202       2.148697
H          2.216149       1.944826       1.716329
H          1.309221       2.825613       0.474946
52
1-TS'(K);B3LYP-D3BJ/def2-TZVP;-1869.217594;0.342996;-1572.3150
H          3.365845       1.538900      -1.498006
H          2.540449       3.093102      -1.337441
H          3.238646       3.618128       0.996126
H          2.999088       3.052257       3.414399
H          1.946648       0.904862       4.064092
H          0.802590      -1.230789       3.335647
H         -0.325899      -0.511681       1.588368
C          0.099737      -1.798103      -2.010643
C          0.871780      -0.933184       2.292935
P          1.155825      -2.190638       1.029972
P          1.056412       1.203190      -2.008616
C          2.462821       2.027091      -1.119659
C          2.657065       2.359933       2.655689
C          2.076195       1.165530       3.023230
C          1.622785       0.278338       2.034081
N          1.788871       0.607454       0.719885
C          2.353481       1.776941       0.357698
C          2.795663       2.682658       1.305402
Ru         0.855986      -0.696889      -0.743385
H          2.271063      -1.096457      -1.381393
O         -0.347145      -2.490800      -2.820430
N         -0.925074       0.020963       0.544988
H         -0.807303       1.009444       0.730933
C         -2.256445      -0.223933       0.343996
C         -2.663153      -1.515358      -0.063326
C         -3.306143       0.721481       0.529424
C         -3.982388      -1.849533      -0.245404
H         -1.885351      -2.235444      -0.263855
C         -4.649918       0.369330       0.340115
C         -4.996941      -0.904407      -0.039069
H         -4.235343      -2.852346      -0.566144
H         -5.398115       1.130293       0.497387
H         -6.035123      -1.165894      -0.187691
N         -3.057316       2.096102       0.909039
O         -1.886200       2.495717       1.010729
O         -4.012336       2.835007       1.113206
C          2.798962      -2.959566       1.269028
H          2.957517      -3.722952       0.505893
H          3.560621      -2.191052       1.145767
H          2.890279      -3.409436       2.259069
C          0.019788      -3.549338       1.477548
H          0.068600      -4.332656       0.720932
H          0.291166      -3.973675       2.445934
H         -1.000150      -3.174466       1.529933
C          1.618202       1.147323      -3.743350
H          1.889023       2.136891      -4.115473
H          2.472616       0.476363      -3.817027
H          0.814743       0.743732      -4.360102
C         -0.248889       2.483607      -2.044213
H          0.087303       3.387553      -2.555610
H         -1.121182       2.083409      -2.562089
H         -0.550199       2.732868      -1.027384
52
1-P'(K);B3LYP-D3BJ/def2-TZVP;-1869.252049;0.344154
H          3.557479      -1.227080      -1.538084
H          2.747284      -0.994354      -3.087659
H          3.478031       1.342519      -3.356652
H          3.235683       3.712224      -2.626781
H          2.049975       4.192908      -0.491257
H          1.265998       3.257211       1.693878
C          0.292280      -2.167186       1.684683
C          0.864040       2.394702       1.159953
P          0.735451       0.890816       2.233454
P          1.292029      -1.925327      -1.289171
C          2.635407      -0.872399      -2.009044
C          2.835781       2.906836      -2.025102
C          2.180981       3.177268      -0.836416
C          1.653025       2.129646      -0.091552
N          1.791228       0.849739      -0.499262
C          2.449260       0.573289      -1.646666
C          2.968182       1.589453      -2.436169
Ru         0.881627      -0.768731       0.646443
H          2.371195      -1.193645       1.145647
O         -0.017590      -3.056438       2.353413
N         -0.950147       0.099401      -0.167941
H         -0.841782       1.046817      -0.503798
H         -0.159778       2.646845       0.865771
C         -2.228612      -0.231353      -0.234288
C         -3.294158       0.652630      -0.658191
C         -2.652701      -1.554711       0.122267
C         -4.626324       0.203176      -0.738875
C         -3.953192      -1.958235       0.038103
H         -1.887663      -2.236720       0.460513
C         -4.966736      -1.079059      -0.404169
H         -5.369852       0.911814      -1.069708
H         -4.210048      -2.973522       0.316734
H         -5.993516      -1.410173      -0.470455
N         -3.062118       2.015604      -0.980896
O         -1.893199       2.473474      -0.923805
O         -4.007477       2.739515      -1.302683
C          2.035551       1.120779       3.494083
H          2.014280       0.274772       4.181272
H          3.006135       1.126449       2.999131
H          1.901764       2.046825       4.056277
C         -0.815926       1.163254       3.149385
H         -0.932120       0.372016       3.890320
H         -0.829861       2.130945       3.653390
H         -1.644502       1.100891       2.445555
C          2.000059      -3.604706      -1.338827
H          2.328433      -3.881257      -2.342176
H          2.839003      -3.655790      -0.646221
H          1.241239      -4.313543      -1.006416
C          0.009964      -1.956455      -2.587537
H          0.391678      -2.350429      -3.530857
H         -0.825992      -2.567663      -2.247540
H         -0.364799      -0.943434      -2.727184
53
1-R'(L);B3LYP-D3BJ/def2-TZVP;-2001.835426;0.3461
H          2.859238       1.982688      -2.064566
H          1.468206       3.030030      -2.338314
H          1.797201       4.460739      -0.355494
H          1.792931       4.629076       2.148453
H          1.782965       2.575286       3.505527
C          0.870793      -2.350611      -1.264341
C          1.696742       0.040095       2.532112
P          1.851318      -1.461599       1.631263
P          0.934895       0.603937      -2.345619
C          1.807894       2.141442      -1.804614
C          1.765090       3.658815       1.667605
C          1.758039       2.523664       2.425749
C          1.712725       1.236042       1.809213
N          1.653601       1.191596       0.424954
C          1.715570       2.324461      -0.311907
C          1.752968       3.575909       0.261905
Ru         1.196378      -0.716551      -0.485267
H          2.692668      -0.895300      -0.988216
O          0.701323      -3.381787      -1.763776
N         -0.850163      -0.113221       0.562733
H         -0.891536       0.886018       0.413816
H          1.808172       0.081479       3.608461
H         -0.523974      -0.230012       1.525700
C         -2.110231      -0.742683       0.333749
C         -3.317973      -0.029617       0.285623
C         -2.140801      -2.120433       0.145669
C         -4.511726      -0.694903       0.016911
C         -3.335148      -2.779381      -0.099235
H         -1.208368      -2.662665       0.168169
C         -4.525053      -2.066998      -0.178306
H         -5.432414      -0.131941      -0.024539
H         -3.329724      -3.851094      -0.247890
H         -5.457279      -2.573797      -0.386587
C         -3.353260       1.440826       0.593743
F         -2.543983       2.165870      -0.230626
F         -4.580682       1.968977       0.477443
F         -2.926563       1.701371       1.849846
C          3.532152      -2.167266       1.838386
H          3.605981      -3.117425       1.306703
H          4.249966      -1.470485       1.409406
H          3.764503      -2.322221       2.893841
C          0.845659      -2.720294       2.510788
H          0.966488      -3.692304       2.030373
H          1.157062      -2.800701       3.554215
H         -0.208626      -2.447938       2.485266
C          1.749193       0.164661      -3.919832
H          1.731132       0.991580      -4.632106
H          2.778693      -0.124445      -3.714848
H          1.236159      -0.692788      -4.356317
C         -0.700013       1.200598      -2.919175
H         -0.600661       1.913748      -3.739835
H         -1.294203       0.350136      -3.254722
H         -1.227698       1.679253      -2.097238
53
1-TS'(L);B3LYP-D3BJ/def2-TZVP;-2001.817609;0.343402;-1634.3939
H          3.696430       1.208412      -1.398714
H          2.822343       2.648086      -1.933923
H          3.034614       3.965005       0.177165
H          2.327537       4.200020       2.559309
H          1.206243       2.301074       3.689911
H          0.261405      -0.042638       3.520436
H         -0.479808      -0.038322       1.483101
C          0.754303      -2.406232      -1.356334
C          0.537372      -0.096901       2.471039
P          1.095824      -1.672680       1.786303
P          1.548967       0.514712      -2.180760
C          2.724688       1.710704      -1.384391
C          2.153099       3.273321       2.027402
C          1.533142       2.219528       2.662990
C          1.300491       1.024141       1.963800
N          1.712597       0.922509       0.666898
C          2.320743       1.951181       0.042874
C          2.551071       3.149565       0.695271
Ru         1.145697      -0.876677      -0.410659
H          2.685699      -1.302543      -0.580274
O          0.555573      -3.369284      -1.964062
N         -0.890741       0.004823       0.205381
H         -0.850973       1.000282       0.035901
C         -2.171185      -0.476638      -0.027108
C         -2.376968      -1.853346      -0.205634
C         -3.321598       0.350073      -0.053182
C         -3.640000      -2.382413      -0.395823
H         -1.510995      -2.496461      -0.219475
C         -4.587883      -0.192717      -0.256411
C         -4.760064      -1.556731      -0.426003
H         -3.749625      -3.450436      -0.537329
H         -5.444324       0.465669      -0.275739
H         -5.747976      -1.966451      -0.583985
C         -3.191894       1.824552       0.164263
F         -2.378302       2.421576      -0.760714
F         -2.647784       2.130915       1.369562
F         -4.366002       2.476442       0.098716
C          2.653099      -2.190845       2.594236
H          2.977123      -3.146391       2.179135
H          3.418945      -1.447617       2.377189
H          2.531530      -2.285656       3.674649
C         -0.106238      -2.892593       2.418612
H          0.128513      -3.878013       2.015485
H         -0.075029      -2.937657       3.508834
H         -1.109074      -2.615135       2.100698
C          2.443427      -0.043183      -3.669453
H          2.758933       0.794391      -4.293952
H          3.311401      -0.624297      -3.361736
H          1.788278      -0.692928      -4.250360
C          0.245726       1.597466      -2.872991
H          0.650476       2.305740      -3.598402
H         -0.512740       0.980788      -3.355263
H         -0.238252       2.147331      -2.067266
53
1-P'(L);B3LYP-D3BJ/def2-TZVP;-2001.845992;0.345695
H          3.933228       0.650927      -1.246423
H          3.161742       1.694764      -2.441546
H          3.198628       3.711713      -1.021109
H          2.256657       4.900766       0.954835
H          0.891334       3.612737       2.590910
H          0.269122       1.359288       3.452617
C          0.943956      -2.766323      -0.180343
C          0.199170       0.986908       2.429203
P          0.513724      -0.832401       2.297197
P          1.951808      -0.443614      -1.992772
C          2.970997       1.050067      -1.582042
C          2.078638       3.843090       0.812206
C          1.322080       3.129068       1.725740
C          1.085336       1.776816       1.510672
N          1.608382       1.143697       0.438256
C          2.365105       1.826569      -0.448827
C          2.601305       3.185098      -0.290290
Ru         1.152292      -0.959941       0.088449
H          2.680642      -1.327048       0.510263
O          0.877674      -3.908377      -0.342102
N         -0.812263      -0.097446      -0.386440
H         -0.751897       0.902766      -0.491985
H         -0.833519       1.121364       2.096381
C         -2.077809      -0.536023      -0.423014
C         -3.221811       0.324851      -0.527601
C         -2.369214      -1.926318      -0.347557
C         -4.516274      -0.190745      -0.564178
C         -3.657602      -2.409666      -0.384307
H         -1.537468      -2.609773      -0.269468
C         -4.756066      -1.551518      -0.494233
H         -5.346748       0.496711      -0.645925
H         -3.815881      -3.480634      -0.329816
H         -5.765563      -1.936145      -0.525536
C         -3.030893       1.796213      -0.574434
F         -2.241427       2.213472      -1.613274
F         -4.177552       2.491621      -0.681497
F         -2.401308       2.292328       0.545724
C          1.714716      -1.174913       3.630771
H          1.946904      -2.240037       3.631269
H          2.635801      -0.631944       3.421554
H          1.330862      -0.888260       4.611742
C         -1.034245      -1.560819       2.923306
H         -0.910768      -2.641880       2.992554
H         -1.294525      -1.167774       3.907834
H         -1.836169      -1.357237       2.215483
C          3.116958      -1.503649      -2.911509
H          3.555645      -0.986273      -3.766460
H          3.902650      -1.834875      -2.233977
H          2.581144      -2.384342      -3.266504
C          0.800430       0.140315      -3.283968
H          1.328806       0.551996      -4.145639
H          0.179728      -0.697059      -3.602859
H          0.135501       0.890243      -2.858362
52
1-R'(M);B3LYP-D3BJ/def2-TZVP;-1869.234177;0.345536
H          3.284412      -2.302657       1.264845
H          2.635332      -3.557743       0.206722
H          3.991388      -3.077310      -1.798317
H          4.580843      -1.442796      -3.610593
H          3.866921       0.904187      -3.411239
C         -0.353547       0.722899       2.059449
C          2.390691       1.936631      -1.369967
P          1.644455       2.344236       0.170448
P          0.913380      -2.053910       1.178864
C          2.559589      -2.501802       0.469510
C          3.985832      -1.125101      -2.762980
C          3.590048       0.177414      -2.659932
C          2.804898       0.615139      -1.548928
N          2.430663      -0.340947      -0.616828
C          2.885211      -1.612039      -0.700907
C          3.645377      -2.055124      -1.760606
Ru         0.916809       0.217646       0.822024
H          1.972383       0.259059       2.007847
O         -1.133959       1.047819       2.847628
N         -0.362288       0.191481      -1.168169
H          0.014607      -0.577896      -1.706313
H          2.752190       2.693677      -2.054609
H         -0.004251       1.051913      -1.579333
C         -1.765716       0.130660      -1.047037
C         -2.459349      -1.016035      -1.436773
C         -2.465845       1.200314      -0.484198
C         -3.828600      -1.102614      -1.261046
C         -3.834341       1.125992      -0.315170
H         -1.926957       2.073328      -0.148259
C         -4.504644      -0.027967      -0.702247
H         -4.379214      -1.982412      -1.556964
H         -4.388584       1.940694       0.124801
H         -1.923034      -1.842059      -1.884409
N         -5.955026      -0.113453      -0.516735
O         -6.527829       0.860006      -0.049311
O         -6.510245      -1.154237      -0.840991
C          2.842979       3.205602       1.260641
H          2.359188       3.487704       2.197250
H          3.657321       2.518309       1.482280
H          3.243256       4.097184       0.774247
C          0.462565       3.708080      -0.162958
H         -0.021522       4.018523       0.763813
H          0.984946       4.565367      -0.592132
H         -0.300689       3.389052      -0.871188
C          0.936946      -2.751237       2.864632
H          1.186967      -3.813556       2.863019
H          1.663681      -2.201305       3.460558
H         -0.045433      -2.616310       3.318141
C         -0.220411      -3.200412       0.301396
H          0.011998      -4.242033       0.530375
H         -1.252581      -2.991990       0.580836
H         -0.117570      -3.052888      -0.773879
52
1-TS'(M);B3LYP-D3BJ/def2-TZVP;-1869.215865;0.341771;-1622.2751
H         -3.968833      -1.760676      -0.548521
H         -3.585467      -2.889943       0.755762
H         -4.529232      -1.559441       2.648421
H         -4.287912       0.464451       4.088947
H         -2.754578       2.281487       3.390513
H         -1.055097       3.130903       1.714875
H         -0.058333       1.271952       1.137802
C          0.011976      -0.211170      -2.429754
C         -1.141710       2.215903       1.135228
P         -1.043270       2.303129      -0.667880
P         -1.624816      -2.210868      -0.636099
C         -3.246651      -1.989988       0.240514
C         -3.731971       0.384346       3.163404
C         -2.883412       1.399950       2.778495
C         -2.160205       1.287281       1.579462
N         -2.330693       0.176331       0.804437
C         -3.158615      -0.819606       1.179191
C         -3.872478      -0.750561       2.362862
Ru        -1.035840      -0.021874      -0.924928
H         -2.283054       0.039277      -1.932652
O          0.634464      -0.338072      -3.393536
N          0.476134       0.095793       0.814077
H          0.143220      -0.483769       1.576919
C          1.851840      -0.005816       0.737357
C          2.558035       0.541813      -0.349764
C          2.596952      -0.645725       1.749166
C          3.933232       0.470978      -0.414789
H          2.004512       0.992710      -1.158352
C          3.971546      -0.727306       1.687037
C          4.639637      -0.161244       0.604919
H          4.473841       0.885053      -1.252461
H          4.541080      -1.218448       2.461529
H          2.073010      -1.077980       2.593667
C         -2.453927       3.265012      -1.323371
H         -2.381665       3.319175      -2.410588
H         -3.376218       2.745029      -1.068599
H         -2.476485       4.274430      -0.909415
C          0.374371       3.406685      -0.991586
H          0.556374       3.464037      -2.064882
H          0.174951       4.410146      -0.611284
H          1.265189       3.014215      -0.505966
C         -2.024673      -3.319605      -2.026682
H         -2.508746      -4.238360      -1.691453
H         -2.674815      -2.790222      -2.721675
H         -1.102810      -3.573293      -2.550704
C         -0.679945      -3.297909       0.496653
H         -1.173449      -4.259555       0.648166
H          0.316734      -3.463088       0.087712
H         -0.568933      -2.802019       1.461114
N          6.087922      -0.241391       0.534813
O          6.678264      -0.824600       1.439141
O          6.649446       0.278812      -0.423814
52
1-P'(M);B3LYP-D3BJ/def2-TZVP;-1869.246126;0.344685
H          2.750614       2.677769      -1.368047
H          1.769351       3.774669      -0.396590
H          3.325767       3.747962       1.522960
H          4.259901       2.471941       3.446568
H          3.881832       0.012642       3.551838
H          3.238937      -2.040188       2.296640
C          0.268825      -1.173348      -2.252121
C          2.434175      -1.494383       1.801783
P          2.007091      -2.181098       0.131751
P          0.515236       1.843633      -1.361361
C          1.964897       2.722037      -0.607399
C          3.695968       1.967810       2.672959
C          3.488010       0.599213       2.733738
C          2.744493      -0.023875       1.739533
N          2.245733       0.680878       0.700227
C          2.465334       2.011242       0.616612
C          3.174340       2.680996       1.605652
Ru         1.074354      -0.321906      -0.832032
H          2.336855      -0.139247      -1.839823
O         -0.171890      -1.702237      -3.178067
N         -0.454300      -0.396322       0.752643
H         -0.111047      -0.138562       1.670529
H          1.532677      -1.637386       2.404426
C         -1.791039      -0.327754       0.726808
C         -2.549788       0.006300       1.890471
C         -2.536327      -0.568192      -0.462803
C         -3.916585       0.108929       1.862939
C         -3.905672      -0.467277      -0.486707
H         -2.004738      -0.835956      -1.362434
C         -4.610918      -0.122706       0.670288
H         -4.475314       0.371075       2.749244
H         -4.458000      -0.651385      -1.396483
H         -2.017563       0.190640       2.817661
N         -6.038276      -0.002995       0.635821
O         -6.628203       0.298096       1.676989
O         -6.620074      -0.203208      -0.433266
C          3.573769      -2.895616      -0.473226
H          3.403029      -3.333413      -1.456922
H          4.304500      -2.095288      -0.585579
H          3.963676      -3.661285       0.199961
C          0.983947      -3.634189       0.531657
H          0.773408      -4.179069      -0.388944
H          1.473410      -4.305502       1.239245
H          0.039976      -3.276991       0.941988
C          0.488546       2.467642      -3.073465
H          0.452178       3.557611      -3.110877
H          1.371898       2.106038      -3.597668
H         -0.393142       2.067255      -3.574539
C         -0.929379       2.650035      -0.591895
H         -0.940921       3.723117      -0.789586
H         -1.841694       2.195808      -0.976808
H         -0.908441       2.470269       0.481780
53
1-R'(N);B3LYP-D3BJ/def2-TZVP;-2001.845773;0.347329
H          1.060748      -0.105673       3.448474
H         -0.691066      -0.282699       3.355864
H         -0.742194      -2.731431       3.093649
H         -0.192161      -4.709284       1.649817
H          1.358136      -4.438177      -0.244278
C          2.170289       2.415446      -0.531705
C          2.539105      -2.103456      -0.994845
P          3.292966      -0.516023      -1.103326
P          0.243496       1.359671       1.748679
C          0.216126      -0.190519       2.757766
C          0.224912      -3.735479       1.423392
C          1.082261      -3.591197       0.368710
C          1.641324      -2.314912       0.055880
N          1.235228      -1.234336       0.822181
C          0.436822      -1.405576       1.898444
C         -0.103181      -2.630062       2.229283
Ru         1.720039       0.739190       0.084798
H          2.794728       0.953728       1.234001
O          2.470609       3.469675      -0.902886
N          0.276992       0.059303      -1.676534
H          0.699077      -0.860382      -1.820151
H          2.915558      -2.961046      -1.538417
H          0.514235       0.667328      -2.448071
C         -1.112654       0.003344      -1.448197
C         -1.673268      -1.105128      -0.812840
C         -1.928259       1.072854      -1.814043
C         -3.027777      -1.126172      -0.529243
C         -3.283737       1.045020      -1.535015
H         -1.493899       1.934978      -2.304794
C         -3.839880      -0.052390      -0.885220
H         -3.454592      -1.984970      -0.030326
H         -3.910076       1.878310      -1.820516
H         -1.047697      -1.939874      -0.530472
C         -5.291015      -0.055936      -0.512850
F         -5.489367       0.415916       0.744573
F         -5.823723      -1.295075      -0.540768
F         -6.033367       0.717208      -1.331323
C          5.018651      -0.577793      -0.485623
H          5.487724       0.401682      -0.592164
H          4.994031      -0.839854       0.570583
H          5.602778      -1.322444      -1.029832
C          3.581395      -0.181562      -2.884223
H          4.099919       0.770599      -3.002194
H          4.186149      -0.972637      -3.332140
H          2.634061      -0.132657      -3.420138
C          0.763948       2.646694       2.936783
H          0.121549       2.667503       3.818918
H          1.794700       2.459582       3.232402
H          0.722881       3.619103       2.444921
C         -1.535078       1.750635       1.547099
H         -2.001885       1.927875       2.517746
H         -1.650837       2.639782       0.928573
H         -2.042687       0.924090       1.057011
53
1-TS'(N);B3LYP-D3BJ/def2-TZVP;-2001.817293;0.340976;-1638.7167
H          4.249883       1.777153      -0.364349
H          3.845344       2.813538       1.008999
H          4.754844       1.345004       2.815814
H          4.478874      -0.774288       4.105142
H          2.944458      -2.525707       3.256361
H          1.261647      -3.238029       1.501020
H          0.303221      -1.352895       1.038895
C          0.309038       0.387603      -2.430737
C          1.364625      -2.285481       0.988233
P          1.297342      -2.250068      -0.818953
P          1.909956       2.243578      -0.465734
C          3.513359       1.953899       0.424942
C          3.938135      -0.624747       3.179158
C          3.089115      -1.604249       2.710186
C          2.385799      -1.401214       1.511612
N          2.575653      -0.240179       0.819777
C          3.403125       0.720650       1.276728
C          4.097979       0.562915       2.463539
Ru         1.316506       0.085714      -0.918076
H          2.590802       0.080907      -1.899564
O         -0.285488       0.587503      -3.400462
N         -0.227656      -0.139231       0.765590
H          0.086409       0.391169       1.570833
C         -1.608320      -0.033969       0.671132
C         -2.292900      -0.473827      -0.472600
C         -2.376079       0.499912       1.721782
C         -3.671049      -0.399902      -0.552564
H         -1.725298      -0.841838      -1.313057
C         -3.753519       0.580171       1.638382
C         -4.416363       0.127866       0.499654
H         -4.172375      -0.735913      -1.450074
H         -4.318714       1.000826       2.458998
H         -1.872588       0.854334       2.614028
C         -5.907248       0.161991       0.429281
F         -6.362911       0.297870      -0.835772
F         -6.435653       1.176460       1.150973
F         -6.475508      -0.975682       0.911959
C          2.705288      -3.188205      -1.513626
H          2.651465      -3.168379      -2.603123
H          3.630176      -2.700342      -1.209452
H          2.706646      -4.223351      -1.168063
C         -0.130858      -3.307664      -1.236313
H         -0.291648      -3.296584      -2.314509
H          0.043533      -4.335739      -0.913659
H         -1.024052      -2.927045      -0.745546
C          2.344376       3.445082      -1.766624
H          2.825672       4.335166      -1.357876
H          3.006292       2.961488      -2.483523
H          1.434824       3.740487      -2.290330
C          0.947671       3.256228       0.720175
H          1.442425       4.202116       0.948007
H         -0.039673       3.454597       0.303370
H          0.813610       2.694922       1.644985
53
1-P'(N);B3LYP-D3BJ/def2-TZVP;-2001.842935;0.343452
H          2.992214       2.682084      -1.368924
H          1.992531       3.775772      -0.411807
H          3.534572       3.777170       1.521189
H          4.458414       2.522952       3.464329
H          4.092959       0.062512       3.587576
H          3.462884      -2.006337       2.355110
C          0.571010      -1.195318      -2.255374
C          2.668980      -1.466987       1.836294
P          2.271622      -2.175486       0.168275
P          0.766680       1.822312      -1.372826
C          2.200756       2.723800      -0.614145
C          3.906501       2.008595       2.688715
C          3.706206       0.639301       2.759188
C          2.978325       0.002644       1.761810
N          2.490057       0.695011       0.709355
C          2.698476       2.026483       0.618650
C          3.391106       2.709586       1.610284
Ru         1.350121      -0.330191      -0.830788
H          2.624120      -0.137780      -1.826820
O          0.146118      -1.731531      -3.185581
N         -0.186151      -0.427839       0.749057
H          0.139047      -0.078295       1.642645
H          1.752488      -1.599736       2.418156
C         -1.530061      -0.334578       0.686055
C         -2.306405       0.106390       1.794065
C         -2.254934      -0.658017      -0.489379
C         -3.676694       0.224906       1.725073
C         -3.628044      -0.539430      -0.547782
H         -1.713345      -1.002817      -1.356469
C         -4.364419      -0.087631       0.549198
H         -4.226543       0.575100       2.589203
H         -4.141728      -0.794185      -1.465769
H         -1.794086       0.364803       2.715129
C         -5.845141      -0.006538       0.494326
F         -6.311514       0.223442      -0.757284
F         -6.464351      -1.151133       0.908708
F         -6.344816       0.977043       1.284511
C          3.847811      -2.904308      -0.395948
H          3.694055      -3.357568      -1.375488
H          4.582872      -2.107786      -0.507817
H          4.223507      -3.660066       0.296384
C          1.234207      -3.617651       0.569398
H          1.041453      -4.177461      -0.346146
H          1.703770      -4.278710       1.299833
H          0.285043      -3.243092       0.951620
C          0.745246       2.440594      -3.087855
H          0.696301       3.529990      -3.129949
H          1.636554       2.087179      -3.604145
H         -0.128024       2.027623      -3.593472
C         -0.693717       2.615886      -0.619622
H         -0.718731       3.687076      -0.826763
H         -1.596787       2.144305      -1.005509
H         -0.678814       2.444779       0.455483
54
1-R'(O);B3LYP-D3BJ/def2-TZVP;-2073.831137;0.344593
H         -2.348191       3.490074       0.716241
H         -1.086460       2.976008      -0.394021
H         -4.044905       3.354279      -1.084161
H         -5.540739       1.849510      -2.426313
H         -5.079850      -0.567305      -2.497092
C          0.403026      -1.248689       1.743973
C         -3.093998      -1.834443      -1.193322
P         -1.847148      -2.457632      -0.139829
P         -0.936460       1.666883       1.596484
C         -1.845104       2.613470       0.305042
C         -4.703638       1.436971      -1.876381
C         -4.451897       0.098386      -1.921285
C         -3.363812      -0.467713      -1.186160
N         -2.563870       0.397624      -0.448151
C         -2.818206       1.730998      -0.438563
C         -3.876682       2.288148      -1.117620
Ru        -0.943350      -0.486123       0.743502
H         -1.896970      -0.780185       1.950048
O          1.244959      -1.734652       2.370363
N          0.298100      -0.137627      -1.556908
H         -0.060187       0.745832      -1.888334
H         -3.740236      -2.491748      -1.761099
H         -0.124355      -0.964189      -1.949129
C          1.631026      -0.187327      -1.257265
C          2.445646       0.955909      -1.075446
C          2.236506      -1.443710      -1.049533
C          3.772413       0.841270      -0.672246
C          3.544578      -1.560470      -0.659398
H          1.628797      -2.328119      -1.169481
C          4.307804      -0.406423      -0.466079
H          4.369122       1.727432      -0.530364
H          3.992492      -2.527339      -0.488101
N          5.705100      -0.525112      -0.043623
O          6.154052      -1.653075       0.096299
O          6.333575       0.505451       0.140857
N          1.948438       2.302968      -1.295964
O          0.795015       2.442374      -1.717250
O          2.682381       3.243846      -1.048384
C         -2.575853      -3.605965       1.091887
H         -1.791748      -4.028901       1.722016
H         -3.266129      -3.045580       1.718982
H         -3.115455      -4.414247       0.594766
C         -0.847141      -3.662127      -1.113815
H         -0.078522      -4.115717      -0.485863
H         -1.492135      -4.452185      -1.503424
H         -0.373353      -3.176472      -1.967040
C         -1.958696       1.885077       3.096308
H         -2.945414       1.463983       2.908912
H         -1.507318       1.339721       3.924733
H         -2.054602       2.938987       3.363249
C          0.519097       2.704667       1.982214
H          0.220443       3.712692       2.275132
H          1.068124       2.244708       2.804300
H          1.184459       2.774710       1.125700
54
1-TS'(O);B3LYP-D3BJ/def2-TZVP;-2073.814851;0.341256;-1320.4940
H         -4.041382       1.102655       1.603261
H         -3.437387       2.754189       1.435471
H         -4.262371       3.201056      -0.871308
H         -4.029601       2.684507      -3.301238
H         -2.737706       0.691279      -4.004846
H         -1.322727      -1.294414      -3.335890
H         -0.198479      -0.423247      -1.602620
C         -0.324961      -1.762628       1.973887
C         -1.388232      -1.009879      -2.289528
P         -1.457558      -2.290143      -1.022645
P         -1.692980       1.079029       2.042389
C         -3.223797       1.710032       1.203746
C         -3.577026       2.037658      -2.560583
C         -2.862552       0.928957      -2.957952
C         -2.267516       0.099837      -1.992394
N         -2.428335       0.400855      -0.669651
C         -3.127625       1.486354      -0.278791
C         -3.712245       2.332624      -1.203051
Ru        -1.278506      -0.769375       0.748470
H         -2.589549      -1.359165       1.439968
O          0.249603      -2.390321       2.754252
N          0.353829       0.191904      -0.630049
H          0.097746       1.156716      -0.804501
C          1.700682       0.118137      -0.457378
C          2.279988      -1.126232      -0.101174
C          2.614030       1.205240      -0.615663
C          3.627506      -1.295777       0.058525
H          1.605953      -1.948101       0.079764
C          3.985447       1.036552      -0.451241
C          4.483437      -0.202075      -0.124389
H          4.043172      -2.252146       0.337528
H          4.648549       1.876228      -0.579153
C         -3.005422      -3.252057      -1.185982
H         -3.033786      -4.028648      -0.420354
H         -3.847812      -2.581364      -1.023531
H         -3.087936      -3.710145      -2.172875
C         -0.189779      -3.505726      -1.524761
H         -0.105012      -4.283649      -0.765893
H         -0.458881      -3.967074      -2.476600
H          0.774902      -3.015081      -1.635129
C         -2.185875       0.928284       3.791552
H         -2.579848       1.866899       4.184729
H         -2.936010       0.144289       3.882261
H         -1.315085       0.635218       4.378603
C         -0.575227       2.526449       2.056015
H         -1.012717       3.366561       2.598475
H          0.364235       2.245030       2.532883
H         -0.354755       2.832553       1.034157
N          2.178716       2.553245      -0.947148
O          3.024628       3.414055      -1.127671
O          0.964837       2.786370      -1.028460
N          5.921430      -0.372887       0.047071
O          6.639470       0.606861      -0.097657
O          6.327002      -1.494626       0.325965
54
1-P'(O);B3LYP-D3BJ/def2-TZVP;-2073.856265;0.344401
H          3.495783      -1.759414      -2.032802
H          2.535084      -1.275816      -3.430645
H          3.686059       0.879917      -3.747088
H          4.066338       3.197394      -2.917268
H          3.356208       3.773580      -0.601887
H          2.736555       2.882294       1.650697
C          0.625580      -2.211551       1.636439
C          2.086571       2.149704       1.169791
P          1.840056       0.629689       2.200724
P          1.193994      -1.995542      -1.457515
C          2.610053      -1.197435      -2.344989
C          3.600015       2.455056      -2.283309
C          3.208972       2.777928      -0.995350
C          2.589480       1.816150      -0.207378
N          2.382985       0.565065      -0.672297
C          2.787373       0.231353      -1.917813
C          3.384935       1.167493      -2.749731
Ru         1.333666      -0.900012       0.556119
H          2.750806      -1.661446       0.774436
O          0.237821      -3.056336       2.320080
N         -0.384295       0.370500       0.091637
H         -0.134233       1.304895      -0.204685
H          1.100659       2.614769       1.072888
C         -1.692224       0.252937       0.067503
C         -2.618059       1.314902      -0.291416
C         -2.314403      -1.001901       0.399757
C         -3.992166       1.098166      -0.336644
C         -3.657720      -1.196494       0.353336
H         -1.658066      -1.806828       0.691329
C         -4.510173      -0.135983      -0.026665
H         -4.647412       1.907615      -0.614036
H         -4.093895      -2.151877       0.603904
N         -5.937842      -0.348630      -0.085768
O         -6.658028       0.589456      -0.414214
O         -6.359902      -1.469010       0.196714
N         -2.175283       2.640860      -0.605776
O         -0.951619       2.895626      -0.567655
O         -2.999131       3.500911      -0.899267
C          3.373840       0.489098       3.178070
H          3.300416      -0.384474       3.825971
H          4.210158       0.332556       2.497617
H          3.553475       1.377007       3.786819
C          0.587670       1.149726       3.417446
H          0.441367       0.346102       4.139458
H          0.881603       2.057187       3.947197
H         -0.352471       1.316360       2.893434
C          1.515441      -3.778263      -1.653479
H          1.633407      -4.058870      -2.701352
H          2.413114      -4.040101      -1.095258
H          0.677767      -4.333437      -1.230618
C         -0.234157      -1.690147      -2.552687
H         -0.078964      -2.110897      -3.547365
H         -1.128509      -2.126854      -2.108882
H         -0.395544      -0.615510      -2.626382
4
NH3;BP86-D3BJ/def2-TZVP;-56.584951;0.015245
N          0.000000       0.000000       0.116753
H          0.000000       0.946199      -0.272424
H         -0.819433      -0.473100      -0.272424
H          0.819433      -0.473100      -0.272424
36
1;BP86-D3BJ/def2-TZVP;-1376.990529;0.22618
H         -3.040095       3.320885      -0.214252
H         -1.263570       5.055162       0.279212
H          1.113574       4.362235       0.393903
H          2.837561       2.572607       0.183015
C          0.681062      -2.529652       0.148992
C          2.040474       1.833829       0.089190
P          2.347620       0.108947      -0.054562
P         -2.084467      -0.990123       0.000946
C         -2.611406       0.660715      -0.642208
C         -0.989272       4.004781       0.158637
C          0.325923       3.626807       0.226226
C          0.712407       2.249816       0.076981
N         -0.316193       1.298215      -0.086153
C         -1.613408       1.716425      -0.233630
C         -1.995500       3.037121      -0.094624
C         -2.994814      -2.205559      -1.023184
C          3.432832      -0.215703      -1.503580
C          3.438140      -0.398374       1.341596
C         -2.927520      -1.104319       1.632908
Ru         0.192496      -0.759188      -0.005157
H          0.235256      -0.993895      -1.542470
O          1.000841      -3.653756       0.232868
H         -3.635790       0.933969      -0.348628
H         -2.593415       0.566699      -1.742256
H         -2.568762      -0.285608       2.272271
H         -4.020757      -1.030289       1.532298
H         -2.669457      -2.057811       2.113400
H         -2.791770      -3.215321      -0.640869
H         -4.079682      -2.023793      -1.011258
H         -2.621479      -2.149457      -2.054196
H          4.363408       0.197368       1.347468
H          2.905700      -0.235199       2.287832
H          3.691510      -1.464543       1.254234
H          4.364607       0.364537      -1.428472
H          3.673293      -1.286918      -1.559823
H          2.895869       0.078517      -2.413952
40
1-R;BP86-D3BJ/def2-TZVP;-1433.612423;0.262707
H         -3.036834       3.334755      -0.451353
H         -1.294714       5.053148       0.185005
H          1.067026       4.350556       0.472016
H          2.801898       2.522378       0.351025
C          0.639759      -2.547329       0.038025
C          2.002636       1.790481       0.216327
P          2.320662       0.111846      -0.235182
P         -2.086226      -0.972899      -0.098731
C         -2.563897       0.650641      -0.859205
C         -1.016491       4.003136       0.068784
C          0.294317       3.619155       0.231733
C          0.681293       2.246683       0.083083
N         -0.327034       1.319090      -0.190865
C         -1.606753       1.724034      -0.406066
C         -2.001770       3.048225      -0.270757
Ru         0.182157      -0.769913      -0.039034
H          0.105373      -0.936853      -1.633190
O          0.932887      -3.683385       0.060733
N          0.355295      -0.188592       2.166258
H         -0.535971       0.036917       2.610395
H         -3.611241       0.929288      -0.670141
H         -2.442024       0.506109      -1.946759
H          0.928753       0.668831       2.138418
H          0.830429      -0.879946       2.747959
C          3.182659       0.037517      -1.861383
H          3.408275      -1.008138      -2.116993
H          2.506871       0.447982      -2.622044
H          4.114792       0.622353      -1.844634
C          3.648577      -0.505981       0.882115
H          3.919923      -1.534152       0.603774
H          4.542701       0.132519       0.817199
H          3.295331      -0.503979       1.921796
C         -2.931839      -2.225378      -1.134899
H         -4.011089      -2.031616      -1.223763
H         -2.467093      -2.221624      -2.129407
H         -2.777032      -3.218539      -0.690950
C         -3.100993      -0.997221       1.443957
H         -4.179315      -0.966279       1.226487
H         -2.876365      -1.903697       2.022925
H         -2.847035      -0.118225       2.054522
40
1-TS;BP86-D3BJ/def2-TZVP;-1433.583787;0.258753;-938.5660
H         -2.296988       0.850756      -1.942141
H         -3.378840       1.534055      -0.698095
H         -2.334391       3.825622      -0.616214
H         -0.340133       5.188935       0.077263
H          1.797385       4.024539       0.647688
H          3.048645       1.824961       0.926457
H          1.571420       0.611015       1.673809
C          0.140838      -2.648785      -0.062276
C          2.137922       1.256216       0.704080
P          2.278522      -0.289219      -0.261699
P         -2.214553      -0.602125      -0.040358
C         -2.398753       1.062061      -0.863730
C         -0.272510       4.100678       0.021572
C          0.919205       3.459193       0.334838
C          0.996953       2.055233       0.265290
N         -0.106127       1.336586      -0.123592
C         -1.270679       1.958815      -0.433550
C         -1.388695       3.347070      -0.362639
Ru         0.041435      -0.817035      -0.069708
H         -0.145292      -0.872968      -1.691793
O          0.191807      -3.820390      -0.069694
N          0.502240      -0.371923       2.078766
H         -0.286304       0.053752       2.572691
H          0.763860      -1.194177       2.628255
C          3.064057       0.060738      -1.881634
H          3.152270      -0.876304      -2.450195
H          2.408352       0.740752      -2.440943
H          4.058385       0.516844      -1.764854
C          3.562219      -1.240723       0.635173
H          3.698247      -2.216164       0.148774
H          4.524161      -0.707272       0.656223
H          3.216007      -1.406627       1.663616
C         -3.318209      -1.688063      -1.019826
H         -4.344231      -1.295746      -1.079450
H         -2.894678      -1.794072      -2.026901
H         -3.338459      -2.682433      -0.552605
C         -3.163363      -0.384289       1.524740
H         -4.216400      -0.122028       1.341763
H         -3.115165      -1.314664       2.107006
H         -2.691711       0.412523       2.116785
40
1-P;BP86-D3BJ/def2-TZVP;-1433.58881;0.260992
H         -2.168198       3.940717      -0.550838
H         -0.085012       5.237595      -0.018650
H          2.026562       3.975508       0.478548
H          3.233256       1.800048       0.491901
H          2.146945       0.928642       1.661845
C          0.005391      -2.623547      -0.187597
C          2.294667       1.239399       0.605277
P          2.255131      -0.426803      -0.210782
P         -2.242757      -0.503400      -0.018063
C         -2.378689       1.205725      -0.748613
C         -0.071963       4.146602      -0.035452
C          1.103212       3.448502       0.236973
C          1.096925       2.050971       0.227345
N         -0.038949       1.358902      -0.076329
C         -1.187554       2.033763      -0.357516
C         -1.231689       3.429294      -0.326906
Ru         0.000552      -0.790887      -0.091456
H         -0.184023      -0.734358      -1.731831
O         -0.005067      -3.793434      -0.263833
H         -3.322282       1.722275      -0.515484
N          0.452208      -0.590956       2.086527
H          0.313941      -1.513790       2.513731
H         -0.301128      -0.028087       2.501346
H         -2.342463       1.039424      -1.839553
C          3.143292      -0.220694      -1.802055
H          3.165510      -1.188670      -2.322002
H          2.578477       0.484488      -2.426497
H          4.172181       0.143868      -1.662548
C          3.402773      -1.400222       0.826753
H          3.497195      -2.411746       0.408961
H          4.399005      -0.939343       0.896417
H          2.939595      -1.459608       1.821933
C         -3.398890      -1.490053      -1.041437
H         -4.412173      -1.062036      -1.059987
H         -2.993677      -1.550867      -2.059741
H         -3.445500      -2.508876      -0.632308
C         -3.159612      -0.349525       1.572452
H         -4.202289      -0.030123       1.424962
H         -3.143860      -1.319943       2.087445
H         -2.641422       0.377522       2.213024
4
NH3;M06/def2-TZVP;-56.540816;0.016193
N          0.000000       0.000000       0.112196
H          0.000000       0.939955      -0.261790
H         -0.814025      -0.469977      -0.261790
H          0.814025      -0.469977      -0.261790
36
1;M06/def2-TZVP;-1376.193964;0.232317
H         -3.123816       3.183470      -0.267728
H         -1.428740       4.959459       0.285482
H          0.945959       4.352441       0.447188
H          2.716643       2.652126       0.247632
C          0.808383      -2.525925       0.170675
C          1.957375       1.885264       0.136876
P          2.347723       0.193769      -0.061168
P         -2.077227      -1.049017       0.007044
C         -2.585402       0.564494      -0.701038
C         -1.119365       3.926998       0.162726
C          0.191713       3.598558       0.256350
C          0.623869       2.244446       0.103345
N         -0.355415       1.277909      -0.085776
C         -1.649132       1.646651      -0.260203
C         -2.080453       2.937271      -0.122468
C         -2.992957      -2.259685      -0.992285
C          3.393511      -0.040700      -1.537483
C          3.517843      -0.283067       1.256651
C         -2.977645      -1.075878       1.594256
Ru         0.226445      -0.776289       0.020721
H          0.279590      -1.039414      -1.510478
O          1.197082      -3.608094       0.240994
H         -3.628464       0.812295      -0.483027
H         -2.492671       0.445377      -1.787882
H         -2.645104      -0.229828       2.199385
H         -4.056063      -0.995355       1.434960
H         -2.761580      -1.995804       2.138220
H         -2.856836      -3.257569      -0.573499
H         -4.060108      -2.025267      -1.019707
H         -2.593545      -2.258260      -2.007246
H          4.403469       0.357148       1.230486
H          3.036445      -0.176496       2.228874
H          3.824104      -1.323299       1.124859
H          4.285382       0.587824      -1.476494
H          3.696042      -1.087041      -1.617924
H          2.823115       0.232469      -2.424887
40
1-R;M06/def2-TZVP;-1432.772476;0.269794
H         -2.999137       3.323510      -0.448576
H         -1.254926       5.024995       0.169660
H          1.084821       4.319248       0.440239
H          2.792250       2.515800       0.317604
C          0.641129      -2.573180       0.013206
C          1.999032       1.783416       0.197259
P          2.328109       0.112659      -0.230561
P         -2.109150      -0.951171      -0.097404
C         -2.537970       0.666722      -0.858390
C         -0.985218       3.979774       0.059246
C          0.310103       3.596154       0.213310
C          0.686162       2.227825       0.073298
N         -0.316919       1.316349      -0.182780
C         -1.583732       1.724462      -0.397629
C         -1.971761       3.035558      -0.268162
Ru         0.182582      -0.788171      -0.033404
H          0.100292      -0.950264      -1.628327
O          0.931921      -3.689972       0.007040
N          0.341289      -0.235634       2.211570
H         -0.544914      -0.003861       2.643732
H         -3.580463       0.954403      -0.690843
H         -2.399276       0.519241      -1.936740
H          0.917998       0.605675       2.217355
H          0.792534      -0.933647       2.788922
C          3.196373       0.036466      -1.835297
H          3.447061      -0.999401      -2.075574
H          2.529384       0.422255      -2.606398
H          4.110160       0.636323      -1.812553
C          3.656956      -0.474923       0.878106
H          3.946162      -1.491318       0.601401
H          4.532709       0.175994       0.804717
H          3.316319      -0.477975       1.914330
C         -2.997471      -2.155350      -1.128878
H         -4.060049      -1.913063      -1.213907
H         -2.540096      -2.165645      -2.119361
H         -2.889803      -3.151466      -0.696281
C         -3.124729      -0.924802       1.425215
H         -4.191065      -0.848197       1.196394
H         -2.948563      -1.827027       2.013306
H         -2.838605      -0.056348       2.024610
40
1-TS;M06/def2-TZVP;-1432.736885;0.2661;-1644.7746
H         -2.244230       0.848016      -1.942539
H         -3.332511       1.556940      -0.735720
H         -2.277729       3.811835      -0.623666
H         -0.286062       5.144232       0.071700
H          1.821979       3.970665       0.642152
H          3.046307       1.788936       0.912246
H          1.565529       0.578568       1.661634
C          0.101689      -2.682283      -0.068140
C          2.137510       1.227542       0.694757
P          2.285005      -0.303286      -0.263093
P         -2.231600      -0.567057      -0.030534
C         -2.360817       1.073611      -0.875879
C         -0.229303       4.062821       0.016466
C          0.944034       3.418787       0.329846
C          1.004816       2.024152       0.263258
[truncated: 91,024 more chars]
